# Supplementary material for: Towards highly efficient NIR II response up-conversion phosphor enabled by long lifetimes of Er3+
Source: Nat Commun. 2022 Nov 1;13:6549. doi: 10.1038/s41467-022-34350-1 (PMC9626601; doi:10.1038/s41467-022-34350-1)
Supplement: Supplementary file 3 — Supplementary Data 1 [file 41467_2022_34350_MOESM3_ESM.xlsx]

## Sheet: UCQYs curves (1532 nm)
Wavelength (nm)	195.302	196.12	196.939	197.757	198.575	199.393	200.211	201.029	201.847	202.665	203.482	204.3	205.117	205.934	206.752	207.569	208.385	209.202	210.019	210.836	211.652	212.468	213.285	214.101	214.917	215.733	216.549	217.364	218.18	218.996	219.811	220.626	221.441	222.256	223.071	223.886	224.701	225.516	226.33	227.145	227.959	228.773	229.587	230.401	231.215	232.029	232.843	233.656	234.47
NO.1	3.56	2.45	-1.99	0.68	2.91	3.35	0.68	1.12	0.68	2.91	4.68	1.12	0.68	1.12	2.01	2.01	1.57	-1.55	0.68	0.24	4.68	0.68	1.12	1.12	3.79	3.79	1.12	-0.21	2.01	5.12	3.35	-0.21	0.68	2.01	5.12	1.12	1.57	-0.21	0.24	3.35	2.45	1.12	-1.09	0.68	4.68	5.12	0.68	-0.65	4.24
	6.44	2.1	1.1	3.44	3.44	2.1	2.1	-1.56	2.77	2.1	4.44	0.1	-0.56	2.44	2.77	3.77	1.1	1.44	3.44	2.1	0.77	-1.23	0.77	2.1	2.44	-1.23	0.77	0.44	6.44	2.1	1.1	3.44	3.44	2.1	2.1	-1.56	2.77	2.1	4.44	0.1	-0.56	2.44	2.77	3.77	1.1	1.44	3.44	2.1	0.77
NO.2	1.41	3.88	-0.38	8.14	8.14	-4.65	1.02	9.55	5.29	2.47	5.29	2.47	6.74	6.74	6.74	2.47	-3.24	8.14	5.29	2.47	3.88	3.88	8.14	13.81	3.88	1.02	1.02	6.74	18.08	6.74	2.47	-0.38	8.14	9.55	6.74	3.88	9.55	9.55	-0.38	5.29	5.29	8.14	11	12.41	8.14	-0.38	-1.79	6.74	11
	3.67	1.67	0.01	1.34	3.67	1.67	2.01	1.67	1.34	2.34	3.01	3.67	2.34	3.34	2.67	2.34	2.34	3.34	2.34	6.01	3.67	6.01	3.34	3.34	5.67	6.34	5.67	3.34	3.01	5.01	5.34	4.01	3.01	4.01	5.01	4.34	3.01	4.67	2.01	4.34	2.34	4.34	4.01	3.01	5.01	4.34	3.67	3.34	6.01
NO.3	16.54	27.44	4.36	-8.91	7.63	17.53	14.26	14.26	17.53	0.99	24.17	7.63	34.07	14.26	30.7	14.26	14.26	27.44	27.44	40.61	27.44	43.98	34.07	34.07	50.51	47.24	34.07	27.44	27.44	30.7	37.34	47.24	14.26	50.51	40.61	50.51	14.26	24.17	17.53	20.8	37.34	17.53	30.7	20.8	30.7	30.7	24.17	4.36	47.24
	4.15	3.48	5.81	6.48	4.15	3.81	5.48	4.81	5.81	3.15	3.81	3.48	5.48	6.15	3.81	1.81	3.48	4.15	6.15	3.48	2.15	2.48	6.15	6.15	5.15	0.48	4.48	6.81	6.48	3.48	4.48	4.15	5.15	6.81	4.15	1.81	3.15	6.15	3.48	2.15	1.15	3.15	4.81	2.48	1.15	-0.52	2.44	-1.23	0.77
NO.4	-12.99	-2.08	6.63	17.54	13.12	2.34	-4.16	17.54	11.04	8.83	-4.16	-4.16	19.62	17.54	6.63	4.55	17.54	32.61	28.32	13.12	4.55	6.63	28.32	32.61	13.12	2.34	19.62	30.53	30.53	19.62	6.63	11.04	34.82	28.32	13.12	-4.16	15.33	28.32	19.62	11.04	2.34	24.04	39.11	19.62	15.33	0.13	17.54	24.04	15.33
	2.67	3.12	0.45	-0.21	1.12	0.45	3.79	2.12	0.12	1.45	4.79	3.12	-0.21	-0.21	2.45	2.12	2.45	1.12	0.45	3.12	4.45	3.45	0.79	1.12	3.12	4.12	4.12	-0.88	1.79	5.79	3.12	2.12	0.79	0.12	1.45	5.12	2.45	0.79	1.79	2.45	3.45	3.12	-0.55	1.79	2.79	3.79	2.12	-0.55	4.12
NO.5	10.97	64.37	31.61	26.21	64.37	102.7	37.18	64.37	20.8	53.56	64.37	53.56	97.13	80.75	91.73	119.08	135.46	146.27	135.46	119.08	168.22	168.22	179.03	157.25	168.22	173.63	190.01	168.22	157.25	168.22	151.84	135.46	157.25	135.46	140.87	113.51	129.89	146.27	91.73	124.49	108.11	157.25	157.25	119.08	162.65	140.87	146.27	135.46	146.27
	3	0.83	1.16	2.16	2.83	0.5	2.83	1.83	2.83	2.16	2.83	1.83	2.5	3.16	5.5	3.5	3.83	4.83	4.16	6.16	3.5	4.83	3.83	4.5	5.83	4.5	4.83	4.83	4.5	5.16	4.16	3.83	4.5	3.5	4.5	5.5	2.5	5.16	4.16	5.16	2.83	4.5	5.5	5.16	5.83	3.83	4.83	4.16	6.83
NO.6	-39.01	69.43	69.43	17.36	-15.21	-28.08	95.37	95.37	-2.15	-60.65	17.36	49.93	69.43	-34.72	-47.59	10.92	95.37	62.8	10.92	4.29	10.92	114.87	88.93	-2.15	-21.65	49.93	101.81	82.3	-8.58	10.92	69.43	114.87	30.42	4.29	4.29	56.36	127.94	49.93	-2.15	-2.15	82.3	95.37	49.93	-21.65	-2.15	75.87	101.81	4.29	-2.15
	2	2.48	2.48	2.81	3.48	-2.19	3.48	2.48	4.15	1.81	1.48	2.81	4.81	2.48	3.15	2.15	3.48	5.48	6.15	4.81	3.15	5.15	5.15	4.48	4.15	3.48	5.81	6.48	4.15	3.81	5.48	4.81	5.81	3.15	3.81	3.48	5.48	6.15	3.81	1.81	3.48	4.15	6.15	3.48	2.15	2.48	6.15	6.15	5.15
NO.7	4.17	22.86	60.74	22.86	10.23	-31.82	18.69	35.49	27.15	-6.57	6.06	1.89	52.41	18.69	1.89	1.89	43.95	77.66	43.95	14.52	-2.4	35.49	56.58	27.15	10.23	14.52	56.58	56.58	39.78	10.23	18.69	69.2	60.74	18.69	10.23	52.41	60.74	52.41	14.52	-6.57	35.49	69.2	56.58	10.23	6.06	31.32	69.2	56.58	14.52
	3.33	1.9	3.24	3.57	2.9	3.24	2.9	1.9	4.24	2.9	2.24	2.9	3.9	4.24	4.57	2.57	3.57	4.24	5.24	6.24	3.9	4.57	6.57	6.9	3.24	5.9	5.24	5.9	6.24	5.9	4.24	5.57	6.24	5.9	4.57	4.24	4.24	6.24	4.57	3.57	3.24	4.57	6.24	6.9	4.24	3.9	5.24	7.24	6.9
NO.8	4.1	33.56	29.33	12.8	21.13	21.13	45.99	50.09	16.9	4.47	29.33	16.9	58.42	0.37	21.13	21.13	66.62	74.95	25.23	12.8	54.19	62.52	83.28	33.56	41.76	41.76	83.28	50.09	45.99	33.56	37.66	70.85	50.09	41.76	29.33	45.99	66.62	45.99	4.47	41.76	54.19	62.52	58.42	21.13	41.76	66.62	41.76	41.76	33.56
	2	3.13	1.46	0.79	-0.21	0.13	3.13	2.79	2.13	1.13	0.79	2.46	5.13	2.79	2.46	3.79	4.46	6.13	4.13	2.79	3.13	5.46	7.46	4.79	2.13	5.13	7.13	5.79	5.13	2.46	4.46	4.79	5.46	4.13	2.46	3.46	4.13	5.79	2.13	0.79	3.46	5.46	6.13	4.13	1.79	2.79	5.79	5.13	4.79
NO.9	22.73	77.18	59.08	22.73	-4.49	-13.48	59.08	59.08	31.85	-27.09	22.73	54.59	72.69	13.75	-22.6	31.85	81.81	63.57	40.97	18.24	54.59	109.04	72.69	4.63	18.24	45.47	90.8	63.57	18.24	9.12	77.18	104.41	59.08	-8.98	13.75	95.42	86.3	54.59	9.12	22.73	63.57	77.18	36.35	9.12	4.63	72.69	99.92	49.96	0.14
	4.67	4.07	3.4	0.4	0.4	2.73	5.4	2.73	1.4	-0.93	3.73	4.07	3.4	2.07	0.73	3.73	5.73	5.4	3.07	4.4	5.73	8.4	5.73	1.07	3.73	4.4	8.4	5.73	3.07	4.4	6.07	7.4	6.4	1.73	5.07	8.73	7.07	4.73	0.73	4.4	6.4	4.73	3.73	1.73	3.4	5.73	7.4	3.73	4.07
NO.10	13.25	38.02	55.77	11.52	-14.97	7.15	86.63	69.02	20.4	-19.34	46.89	55.77	69.02	7.15	-23.71	46.89	108.76	73.39	46.89	29.28	64.51	104.25	86.63	38.02	33.65	55.77	104.25	82.26	24.77	24.77	82.26	95.51	82.26	-1.72	33.65	104.25	108.76	64.51	16.03	42.52	95.51	91.01	69.02	7.15	16.03	91.01	91.01	55.77	33.65
	1.67	1.57	4.24	4.57	0.24	-0.43	1.9	4.24	3.24	0.57	-0.43	2.57	7.24	4.57	1.57	0.9	3.24	6.57	6.24	4.24	2.9	5.9	8.24	6.57	3.24	4.24	5.24	7.57	8.24	2.24	1.9	6.24	8.24	5.9	3.9	2.9	5.57	8.24	5.24	2.24	0.9	4.9	7.24	6.57	2.9	1.24	5.57	7.24	8.24
NO.11	27.3	33.85	33.85	38.35	47.5	-29.89	47.5	33.85	56.64	24.7	20.2	38.35	65.65	33.85	42.99	29.34	47.5	74.79	83.94	65.65	42.99	70.29	70.29	61.14	56.64	47.5	79.3	88.44	56.64	52	74.79	65.65	79.3	42.99	52	47.5	74.79	83.94	52	24.7	47.5	56.64	83.94	47.5	29.34	33.85	83.94	83.94	70.29
	1.33	-0.76	1.58	3.24	3.91	-0.76	1.58	3.24	3.24	1.24	1.24	2.24	3.58	3.58	3.24	1.24	3.58	3.91	5.24	3.58	2.91	4.58	3.91	4.91	3.91	2.24	4.58	5.24	4.58	3.91	3.58	4.91	5.24	2.58	4.24	3.24	2.91	3.91	2.91	3.58	2.91	1.24	4.91	3.91	3.58	2.58	3.91	5.24	5.58
NO.12	9.78	11.67	40.85	60.26	36.04	-17.51	26.26	60.26	60.26	31.08	26.26	36.04	60.26	65.22	45.67	45.67	65.22	74.85	94.4	65.22	60.26	74.85	108.99	74.85	60.26	60.26	70.03	99.21	84.62	79.81	65.22	70.03	99.21	50.63	65.22	60.26	70.03	74.85	79.81	50.63	45.67	50.63	99.21	60.26	31.08	65.22	89.44	84.62	99.21
	2	3.64	1.98	-0.02	0.31	-0.02	3.98	1.64	-0.02	-1.69	2.31	2.98	2.31	-0.02	-1.02	1.31	3.64	2.31	0.98	1.98	4.98	4.31	2.64	0.64	0.98	2.64	3.64	1.64	-0.02	1.64	4.98	3.31	1.31	-0.36	2.64	3.64	4.31	1.98	0.31	0.31	3.98	2.31	1.98	0.64	1.64	4.31	4.64	0.31	1.98
[truncated: 1,410 more columns]

## Sheet: UCQYs values (1532 nm)
NO.	Number of excitation photons (initial)	Number of emitted photons (initial)	Number of excitation photons (sampling)	Number of emitted photons (sampling)	QY(%)	Height (cm)
NO.1	1.01e+16	7790000000	9000000000000000	5593766000000	0.507416	1
NO.2	2.30987e+16	8380000000	2.06787e+16	23433084600000	0.962963	1
NO.3	3.07698e+16	9380000000	2.62928e+16	61538268410000	1.33333	1
NO.4	4.25092e+16	9480000000	3.6125e+16	100467835202920	1.55556	1
NO.5	5.65319e+16	9780000000	4.81686e+16	141282052576670	1.68519	1
NO.6	7.40308e+16	10700000000	6.42458e+16	183328439467982	1.84444	1
NO.7	8.81189e+16	24600000000	7.71596e+16	217838205514817	1.98148	1
NO.8	1.08307e+17	25000000000	9.59559e+16	263753145253208	2.11853	1
NO.9	1.19521e+17	26000000000	1.05688e+17	314783820851165	2.27037	1
NO.10	1.32785e+17	27000000000	1.17983e+17	358125899351041	2.40763	1
NO.11	1.44755e+17	37000000000	1.29361e+17	390978230261946	2.52963	1
NO.12	1.54041e+17	44000000000	1.38032e+17	423540491222424	2.63704	1

## Sheet: UCQY curves (980 nm)
Wavelength (nm)	195.3	196.12	196.94	197.76	198.58	199.39	200.21	201.03	201.85	202.66	203.48	204.3	205.12	205.93	206.75	207.57	208.39	209.2	210.02	210.84	211.65	212.47	213.28	214.1	214.92	215.73	216.55	217.36	218.18	219	219.81	220.63	221.44	222.26	223.07	223.89	224.7	225.52	226.33	227.14	227.96	228.77	229.59	230.4	231.22	232.03	232.84	233.66	234.47
	7.67	6.16	6.4	8.85	11.62	13.29	13.4	15.18	17.51	20.4	20.96	20.85	20.29	21.74	21.85	21.62	20.96	21.29	22.07	21.4	20.18	18.96	17.62	16.18	13.51	10.85	9.62	9.07	9.29	8.18	6.85	6.62	6.4	6.4	5.07	4.51	5.4	5.85	5.29	2.96	2.07	2.74	4.07	3.4	2.74	1.74	2.62	3.4	2.85
	3.85	4.96	3.18	2.29	6.96	7.4	7.85	7.4	6.4	5.74	6.96	6.85	6.07	4.96	4.62	4.85	4.85	4.74	4.29	3.96	4.29	4.85	4.74	4.18	4.18	5.07	5.85	4.62	3.85	3.51	4.29	4.18	3.85	4.07	3.74	4.18	3.96	4.07	3.74	3.4	3.96	3.18	3.74	2.96	3.85	2.85	3.18	2.18	2.4
[truncated: 995 more columns]

## Sheet: UCQY value (980 nm)
NO.	Number of excitation photons (initial)	Number of emitted photons (initial)	Number of excitation photons (sampling)	Number of emitted photons (sampling)	QY(%)	Height (cm)
NO.1	7.55726e+16	109080581000	6.01001e+16	213686146000000	1.30337	1
