# Supplementary material for: Towards highly efficient NIR II response up-conversion phosphor enabled by long lifetimes of Er3+
Source: Nat Commun. 2022 Nov 1;13:6549. doi: 10.1038/s41467-022-34350-1 (PMC9626601; doi:10.1038/s41467-022-34350-1)
Supplement: Supplementary file 6 — Source Data [file 41467_2022_34350_MOESM6_ESM.xlsx]

## Sheet: Figure1a
Figure 1a
α-LiYS2		Standard card			β-NaYS2		Standard card			β-KYS2		Standard card
2theta	I	2theta	I		2theta	I	2theta	I		2theta	I	2theta	I
10	46	14.262	100		10	36	13.27	92.6		10	32	12.123	84.15
10.02	36	26.7792	20		10.02	40	26.209	68.12		10.02	38	24.385	82.5
10.04	32	28.05	3		10.04	30	26.721	53.45		10.04	38	25.883	45.66
10.06	42	28.8461	3		10.06	30	27.341	50.58		10.06	24	26.842	70.28
10.08	36	32.78	58		10.08	40	31.495	190.36		10.08	28	30.399	206.05
10.1	32	35.9357	16		10.1	36	34.311	51.11		10.1	38	32.837	18.72
10.12	32	43.4096	9		10.12	44	40.562	37.83		10.12	36	36.938	0.32
10.14	38	43.9706	9		10.14	26	40.993	85.61		10.14	32	38.671	90.9
10.16	34	46.5104	15		10.16	30	44.741	164.26		10.16	24	41.963	169.82
10.18	42	47.5873	25		10.18	36	45.536	167.61		10.18	32	45.049	182.34
10.2	38	48.9261	8		10.2	34	47.642	70.21		10.2	30	46.828	65.37
10.22	40	54.4598	3		10.22	40	52.879	53.17		10.22	42	49.128	86.39
10.24	36	58.1405	10		10.24	34	53.299	56.77		10.24	34	49.971	139.24
10.26	32	59.9229	8		10.26	32	53.583	48.78		10.26	32	51.881	69.09
10.28	52	61.5519	3		10.28	36	53.932	46.56		10.28	26	52.686	41.66
10.3	44	65.558	3		10.3	34	55.053	145.22		10.3	52	52.963	95.67
10.32	52	65.9702	3		10.32	34	56.417	151.63		10.32	38	53.219	60.13
10.34	34	68.7773	5		10.34	28	57.235	85.46		10.34	48	55.318	162.18
10.36	40	71.926	2		10.36	30	58.235	44.88		10.36	24	56.858	20.99
10.38	38	74.4587	2		10.38	36	62.602	34.44		10.38	28	59.617	5.16
10.4	42	77.4716	4		10.4	38	62.919	73.43		10.4	40	60.841	78.07
10.42	42	79.1373	7		10.42	40	65.748	138.39		10.42	32	61.093	4.27
10.44	30	86.309	2		10.44	42	66.497	25.48		10.44	36	63.252	141.35
10.46	48	87.1573	3		10.46	32				10.46	44	63.739	95.11
10.48	38				10.48	30				10.48	24	65.387	93.72
10.5	44				10.5	22				10.5	36	68.847	73.73
10.52	40				10.52	36				10.52	42	69.533	119.4
10.54	40				10.54	28				10.54	40	71.779	38.15
10.56	48				10.56	30				10.56	44	72.011	85.3
10.58	42				10.58	42				10.58	14	72.227	51.54
10.6	46				10.6	36				10.6	46	74.007	141.67
10.62	56				10.62	46				10.62	28	74.466	97.45
10.64	40				10.64	32				10.64	24	75.332	19.87
10.66	46				10.66	36				10.66	24	78.63	103.79
10.68	42				10.68	28				10.68	36	78.829	70.88
10.7	52				10.7	38				10.7	36	79.054	3
10.72	34				10.72	32				10.72	22	79.279	4.81
10.74	46				10.74	26				10.74	24	80.992	126.08
10.76	42				10.76	14				10.76	38	81.434	86.57
10.78	44				10.78	34				10.78	26	82.936	83.52
10.8	42				10.8	38				10.8	36	83.137	137.9
10.82	36				10.82	34				10.82	36	84.423	53.47
10.84	48				10.84	34				10.84	22	84.423	53.47
10.86	46				10.86	22				10.86	28	86.137	65.93
10.88	58				10.88	36				10.88	30	88.265	52.95
10.9	40				10.9	38				10.9	36	88.265	52.95
10.92	42				10.92	30				10.92	18	89.122	78.49
10.94	48				10.94	30				10.94	30	89.564	81.72
10.96	38				10.96	34				10.96	36
10.98	46				10.98	38				10.98	36
11	42				11	30				11	52
11.02	54				11.02	34				11.02	24
11.04	40				11.04	26				11.04	34
11.06	24				11.06	26				11.06	32
11.08	44				11.08	32				11.08	30
11.1	32				11.1	38				11.1	30
11.12	36				11.12	38				11.12	30
11.14	38				11.14	26				11.14	26
11.16	38				11.16	46				11.16	32
11.18	32				11.18	32				11.18	44
11.2	38				11.2	20				11.2	24
11.22	40				11.22	48				11.22	32
11.24	48				11.24	46				11.24	26
11.26	32				11.26	22				11.26	42
11.28	36				11.28	34				11.28	42
11.3	50				11.3	28				11.3	28
11.32	36				11.32	36				11.32	34
11.34	40				11.34	24				11.34	34
11.36	36				11.36	28				11.36	22
11.38	36				11.38	28				11.38	40
11.4	42				11.4	32				11.4	38
11.42	38				11.42	22				11.42	30
11.44	32				11.44	26				11.44	36
11.46	36				11.46	30				11.46	40
11.48	32				11.48	20				11.48	44
11.5	40				11.5	26				11.5	50
11.52	52				11.52	30				11.52	34
11.54	44				11.54	26				11.54	34
11.56	54				11.56	22				11.56	38
11.58	42				11.58	28				11.58	50
11.6	30				11.6	42				11.6	46
11.62	54				11.62	34				11.62	42
11.64	38				11.64	30				11.64	56
11.66	46				11.66	28				11.66	58
11.68	42				11.68	28				11.68	76
11.7	48				11.7	26				11.7	74
11.72	48				11.72	14				11.72	80
11.74	28				11.74	32				11.74	108
11.76	48				11.76	36				11.76	114
11.78	42				11.78	26				11.78	124
11.8	34				11.8	32				11.8	154
11.82	32				11.82	30				11.82	162
11.84	44				11.84	34				11.84	176
11.86	40				11.86	24				11.86	160
11.88	40				11.88	36				11.88	208
11.9	38				11.9	30				11.9	190
11.92	38				11.92	38				11.92	178
11.94	40				11.94	22				11.94	200
11.96	34				11.96	28				11.96	254
11.98	32				11.98	22				11.98	310
12	34				12	32				12	368
12.02	34				12.02	26				12.02	396
12.04	30				12.04	24				12.04	620
12.06	34				12.06	14				12.06	970
12.08	36				12.08	20				12.08	1484
12.1	42				12.1	28				12.1	2122
12.12	36				12.12	34				12.12	2928
12.14	34				12.14	32				12.14	3396
12.16	36				12.16	26				12.16	3066
12.18	38				12.18	26				12.18	2090
12.2	40				12.2	24				12.2	1258
12.22	38				12.22	30				12.22	676
12.24	42				12.24	36				12.24	430
12.26	40				12.26	32				12.26	256
12.28	46				12.28	26				12.28	172
12.3	28				12.3	28				12.3	94
12.32	32				12.32	22				12.32	86
12.34	38				12.34	36				12.34	62
12.36	42				12.36	28				12.36	78
12.38	28				12.38	28				12.38	78
12.4	30				12.4	28				12.4	74
12.42	38				12.42	24				12.42	66
12.44	52				12.44	30				12.44	66
12.46	48				12.46	30				12.46	56
12.48	42				12.48	28				12.48	44
12.5	38				12.5	22				12.5	40
12.52	36				12.52	30				12.52	48
12.54	42				12.54	26				12.54	38
12.56	52				12.56	20				12.56	48
12.58	32				12.58	38				12.58	40
12.6	44				12.6	42				12.6	28
12.62	34				12.62	36				12.62	20
12.64	36				12.64	38				12.64	34
12.66	32				12.66	46				12.66	38
12.68	42				12.68	42				12.68	26
12.7	46				12.7	40				12.7	26
12.72	50				12.72	40				12.72	22
12.74	44				12.74	52				12.74	32
12.76	36				12.76	60				12.76	28
12.78	40				12.78	50				12.78	36
12.8	44				12.8	54				12.8	36
12.82	32				12.82	50				12.82	34
12.84	38				12.84	82				12.84	48
12.86	30				12.86	74				12.86	24
12.88	46				12.88	72				12.88	22
12.9	44				12.9	74				12.9	22
12.92	60				12.92	110				12.92	34
12.94	52				12.94	98				12.94	22
12.96	44				12.96	124				12.96	32
12.98	42				12.98	138				12.98	46
13	48				13	134				13	18
13.02	62				13.02	160				13.02	24
13.04	36				13.04	162				13.04	32
13.06	36				13.06	216				13.06	38
13.08	42				13.08	234				13.08	32
13.1	42				13.1	260				13.1	34
13.12	44				13.12	306				13.12	30
13.14	40				13.14	332				13.14	30
13.16	62				13.16	396				13.16	28
13.18	62				13.18	460				13.18	36
13.2	60				13.2	590				13.2	38
13.22	52				13.22	752				13.22	34
13.24	44				13.24	1042				13.24	40
13.26	42				13.26	1458				13.26	32
13.28	48				13.28	1882				13.28	50
13.3	62				13.3	2374				13.3	50
13.32	60				13.32	2494				13.32	60
13.34	52				13.34	2292				13.34	58
13.36	44				13.36	1772				13.36	56
13.38	42				13.38	1216				13.38	38
13.4	48				13.4	756				13.4	40
13.42	62				13.42	456				13.42	44
13.44	36				13.44	270				13.44	38
13.46	36				13.46	174				13.46	56
13.48	42				13.48	114				13.48	34
13.5	42				13.5	118				13.5	30
13.52	44				13.52	80				13.52	36
13.54	40				13.54	72				13.54	30
13.56	62				13.56	66				13.56	28
13.58	76				13.58	62				13.58	30
13.6	58				13.6	50				13.6	26
13.62	52				13.62	64				13.62	34
13.64	42				13.64	52				13.64	32
13.66	44				13.66	44				13.66	20
13.68	52				13.68	32				13.68	44
13.7	48				13.7	32				13.7	30
13.72	48				13.72	34				13.72	34
13.74	58				13.74	36				13.74	22
13.76	40				13.76	34				13.76	10
13.78	50				13.78	40				13.78	20
13.8	44				13.8	34				13.8	28
13.82	44				13.82	28				13.82	32
13.84	56				13.84	30				13.84	24
13.86	40				13.86	44				13.86	16
13.88	62				13.88	26				13.88	24
13.9	62				13.9	32				13.9	36
13.92	66				13.92	30				13.92	26
13.94	48				13.94	30				13.94	32
13.96	70				13.96	40				13.96	34
13.98	78				13.98	30				13.98	24
14	106				14	26				14	26
14.02	108				14.02	28				14.02	26
14.04	98				14.04	28				14.04	30
14.06	110				14.06	26				14.06	14
14.08	82				14.08	38				14.08	38
14.1	86				14.1	30				14.1	20
14.12	90				14.12	32				14.12	38
14.14	96				14.14	32				14.14	24
14.16	94				14.16	38				14.16	30
14.18	146				14.18	28				14.18	26
14.2	112				14.2	28				14.2	24
14.22	126				14.22	34				14.22	34
14.24	106				14.24	26				14.24	24
14.26	86				14.26	20				14.26	32
14.28	88				14.28	30				14.28	38
14.3	76				14.3	32				14.3	18
14.32	58				14.32	24				14.32	18
14.34	52				14.34	22				14.34	30
14.36	58				14.36	28				14.36	26
14.38	54				14.38	28				14.38	26
14.4	64				14.4	24				14.4	16
14.42	50				14.42	30				14.42	20
14.44	52				14.44	26				14.44	26
14.46	66				14.46	38				14.46	36
14.48	56				14.48	30				14.48	18
14.5	62				14.5	32				14.5	32
14.52	52				14.52	34				14.52	30
14.54	72				14.54	24				14.54	28
14.56	56				14.56	26				14.56	30
14.58	60				14.58	34				14.58	34
14.6	42				14.6	32				14.6	22
14.62	46				14.62	30				14.62	26
14.64	56				14.64	32				14.64	38
14.66	46				14.66	34				14.66	28
14.68	56				14.68	36				14.68	26
14.7	50				14.7	40				14.7	24
14.72	56				14.72	26				14.72	28
14.74	68				14.74	22				14.74	42
14.76	52				14.76	28				14.76	44
14.78	50				14.78	36				14.78	32
14.8	60				14.8	24				14.8	30
14.82	66				14.82	20				14.82	32
14.84	48				14.84	32				14.84	28
14.86	44				14.86	28				14.86	40
14.88	46				14.88	24				14.88	28
14.9	48				14.9	20				14.9	24
14.92	46				14.92	34				14.92	24
14.94	56				14.94	40				14.94	24
14.96	56				14.96	30				14.96	26
14.98	48				14.98	32				14.98	36
15	58				15	24				15	32
15.02	50				15.02	20				15.02	28
15.04	62				15.04	26				15.04	36
15.06	58				15.06	30				15.06	32
15.08	58				15.08	28				15.08	36
15.1	60				15.1	24				15.1	40
15.12	48				15.12	36				15.12	28
15.14	56				15.14	32				15.14	40
15.16	52				15.16	38				15.16	24
15.18	42				15.18	18				15.18	38
15.2	48				15.2	30				15.2	30
15.22	50				15.22	26				15.22	22
15.24	50				15.24	34				15.24	32
15.26	42				15.26	24				15.26	34
15.28	54				15.28	24				15.28	30
15.3	52				15.3	34				15.3	42
15.32	54				15.32	24				15.32	32
15.34	62				15.34	28				15.34	42
15.36	50				15.36	24				15.36	26
15.38	46				15.38	28				15.38	28
15.4	54				15.4	28				15.4	32
15.42	42				15.42	26				15.42	34
15.44	50				15.44	20				15.44	32
15.46	52				15.46	24				15.46	28
15.48	52				15.48	30				15.48	24
15.5	52				15.5	26				15.5	26
15.52	34				15.52	20				15.52	38
15.54	42				15.54	26				15.54	28
15.56	62				15.56	40				15.56	24
15.58	50				15.58	30				15.58	16
15.6	44				15.6	28				15.6	38
15.62	52				15.62	30				15.62	26
15.64	44				15.64	18				15.64	32
15.66	56				15.66	32				15.66	28
15.68	52				15.68	22				15.68	32
15.7	48				15.7	30				15.7	22
15.72	46				15.72	30				15.72	36
15.74	42				15.74	22				15.74	38
15.76	48				15.76	34				15.76	28
15.78	54				15.78	32				15.78	28
15.8	54				15.8	24				15.8	36
15.82	52				15.82	26				15.82	28
15.84	58				15.84	22				15.84	28
15.86	42				15.86	26				15.86	22
15.88	60				15.88	40				15.88	24
15.9	50				15.9	32				15.9	28
15.92	52				15.92	28				15.92	28
15.94	50				15.94	30				15.94	28
15.96	62				15.96	34				15.96	42
15.98	50				15.98	22				15.98	24
16	42				16	28				16	34
16.02	46				16.02	30				16.02	30
16.04	44				16.04	26				16.04	28
16.06	48				16.06	28				16.06	34
16.08	50				16.08	40				16.08	36
16.1	46				16.1	32				16.1	26
16.12	52				16.12	34				16.12	22
16.14	42				16.14	20				16.14	40
16.16	42				16.16	22				16.16	20
16.18	46				16.18	32				16.18	24
16.2	46				16.2	28				16.2	24
16.22	52				16.22	18				16.22	42
16.24	56				16.24	32				16.24	24
16.26	46				16.26	26				16.26	34
16.28	48				16.28	32				16.28	18
16.3	46				16.3	26				16.3	20
16.32	52				16.32	38				16.32	34
16.34	46				16.34	22				16.34	26
16.36	38				16.36	30				16.36	38
16.38	38				16.38	30				16.38	16
16.4	50				16.4	36				16.4	32
16.42	40				16.42	28				16.42	16
16.44	46				16.44	30				16.44	36
16.46	36				16.46	30				16.46	34
16.48	42				16.48	32				16.48	30
16.5	46				16.5	20				16.5	34
16.52	52				16.52	24				16.52	34
16.54	46				16.54	26				16.54	36
16.56	36				16.56	26				16.56	28
16.58	48				16.58	20				16.58	26
16.6	36				16.6	30				16.6	24
16.62	48				16.62	38				16.62	24
16.64	44				16.64	20				16.64	32
16.66	60				16.66	32				16.66	36
16.68	52				16.68	28				16.68	32
16.7	40				16.7	18				16.7	28
16.72	38				16.72	28				16.72	34
16.74	50				16.74	30				16.74	30
16.76	56				16.76	30				16.76	26
16.78	46				16.78	30				16.78	26
16.8	48				16.8	20				16.8	16
16.82	42				16.82	24				16.82	30
16.84	42				16.84	30				16.84	32
16.86	32				16.86	26				16.86	26
16.88	50				16.88	26				16.88	30
16.9	50				16.9	32				16.9	24
16.92	36				16.92	36				16.92	44
16.94	48				16.94	22				16.94	34
16.96	38				16.96	28				16.96	32
16.98	56				16.98	22				16.98	44
17	46				17	26				17	32
17.02	58				17.02	26				17.02	36
17.04	48				17.04	32				17.04	26
17.06	46				17.06	28				17.06	40
17.08	42				17.08	36				17.08	30
17.1	58				17.1	32				17.1	26
17.12	44				17.12	26				17.12	24
17.14	48				17.14	32				17.14	26
17.16	34				17.16	32				17.16	22
17.18	44				17.18	32				17.18	28
17.2	46				17.2	26				17.2	32
17.22	54				17.22	30				17.22	30
17.24	44				17.24	20				17.24	36
17.26	42				17.26	34				17.26	38
17.28	34				17.28	22				17.28	30
17.3	38				17.3	30				17.3	30
17.32	44				17.32	24				17.32	36
17.34	44				17.34	26				17.34	38
17.36	48				17.36	38				17.36	44
17.38	48				17.38	22				17.38	22
17.4	52				17.4	24				17.4	26
17.42	44				17.42	26				17.42	24
17.44	48				17.44	24				17.44	42
17.46	44				17.46	34				17.46	36
17.48	38				17.48	34				17.48	32
17.5	38				17.5	34				17.5	32
17.52	40				17.52	28				17.52	30
17.54	50				17.54	32				17.54	26
17.56	32				17.56	24				17.56	36
17.58	40				17.58	32				17.58	26
17.6	34				17.6	26				17.6	32
17.62	38				17.62	32				17.62	26
17.64	26				17.64	32				17.64	44
17.66	32				17.66	26				17.66	34
17.68	44				17.68	36				17.68	36
17.7	44				17.7	32				17.7	34
17.72	38				17.72	30				17.72	28
17.74	48				17.74	32				17.74	24
17.76	40				17.76	28				17.76	30
17.78	46				17.78	28				17.78	30
17.8	46				17.8	26				17.8	30
17.82	52				17.82	22				17.82	28
17.84	54				17.84	26				17.84	18
17.86	38				17.86	30				17.86	28
17.88	34				17.88	30				17.88	30
17.9	44				17.9	36				17.9	26
17.92	50				17.92	30				17.92	26
17.94	40				17.94	40				17.94	34
17.96	46				17.96	34				17.96	32
17.98	38				17.98	30				17.98	34
18	44				18	18				18	32
18.02	32				18.02	32				18.02	30
18.04	28				18.04	32				18.04	24
18.06	50				18.06	34				18.06	40
18.08	44				18.08	26				18.08	30
18.1	48				18.1	22				18.1	42
18.12	44				18.12	20				18.12	24
18.14	40				18.14	20				18.14	30
18.16	42				18.16	38				18.16	34
18.18	38				18.18	36				18.18	38
18.2	44				18.2	32				18.2	26
18.22	50				18.22	32				18.22	32
18.24	54				18.24	28				18.24	28
18.26	56				18.26	24				18.26	34
18.28	38				18.28	26				18.28	38
18.3	38				18.3	24				18.3	40
18.32	44				18.32	28				18.32	46
18.34	42				18.34	24				18.34	28
18.36	38				18.36	22				18.36	28
18.38	54				18.38	32				18.38	40
18.4	36				18.4	22				18.4	34
18.42	38				18.42	32				18.42	22
18.44	50				18.44	26				18.44	36
18.46	38				18.46	30				18.46	32
18.48	42				18.48	20				18.48	26
18.5	28				18.5	28				18.5	34
18.52	30				18.52	46				18.52	38
18.54	30				18.54	20				18.54	30
18.56	48				18.56	26				18.56	46
18.58	42				18.58	18				18.58	30
18.6	50				18.6	32				18.6	40
18.62	44				18.62	22				18.62	34
18.64	52				18.64	24				18.64	36
18.66	40				18.66	24				18.66	36
18.68	44				18.68	26				18.68	30
18.7	42				18.7	28				18.7	32
18.72	62				18.72	30				18.72	30
18.74	36				18.74	46				18.74	36
18.76	54				18.76	34				18.76	28
18.78	52				18.78	32				18.78	38
18.8	42				18.8	38				18.8	30
18.82	44				18.82	22				18.82	40
18.84	42				18.84	34				18.84	28
18.86	40				18.86	26				18.86	36
18.88	42				18.88	28				18.88	28
18.9	58				18.9	28				18.9	38
18.92	44				18.92	34				18.92	40
18.94	54				18.94	40				18.94	32
18.96	54				18.96	32				18.96	28
18.98	38				18.98	34				18.98	36
19	54				19	30				19	28
19.02	56				19.02	32				19.02	30
19.04	40				19.04	28				19.04	32
19.06	48				19.06	38				19.06	34
19.08	50				19.08	20				19.08	30
19.1	48				19.1	30				19.1	38
19.12	32				19.12	34				19.12	32
19.14	40				19.14	34				19.14	42
19.16	42				19.16	30				19.16	38
19.18	42				19.18	24				19.18	32
19.2	30				19.2	22				19.2	28
19.22	50				19.22	24				19.22	30
19.24	40				19.24	34				19.24	30
19.26	34				19.26	32				19.26	26
19.28	56				19.28	20				19.28	34
19.3	50				19.3	42				19.3	30
19.32	46				19.32	38				19.32	28
19.34	46				19.34	38				19.34	30
19.36	56				19.36	28				19.36	32
19.38	50				19.38	28				19.38	24
19.4	48				19.4	30				19.4	40
19.42	34				19.42	38				19.42	34
19.44	42				19.44	38				19.44	40
19.46	52				19.46	32				19.46	36
19.48	44				19.48	34				19.48	28
19.5	58				19.5	32				19.5	30
19.52	44				19.52	30				19.52	34
19.54	42				19.54	32				19.54	20
19.56	38				19.56	38				19.56	30
19.58	44				19.58	36				19.58	34
19.6	42				19.6	30				19.6	26
19.62	50				19.62	28				19.62	30
19.64	46				19.64	34				19.64	40
19.66	54				19.66	40				19.66	34
19.68	46				19.68	22				19.68	36
19.7	36				19.7	24				19.7	30
19.72	36				19.72	26				19.72	30
19.74	44				19.74	24				19.74	26
19.76	44				19.76	40				19.76	36
19.78	32				19.78	30				19.78	44
19.8	40				19.8	36				19.8	44
19.82	52				19.82	34				19.82	30
19.84	50				19.84	42				19.84	26
19.86	32				19.86	38				19.86	34
19.88	44				19.88	34				19.88	46
19.9	54				19.9	32				19.9	40
19.92	42				19.92	30				19.92	30
19.94	34				19.94	32				19.94	36
19.96	46				19.96	28				19.96	50
19.98	46				19.98	26				19.98	32
20	48				20	28				20	44
20.02	48				20.02	20				20.02	30
20.04	56				20.04	30				20.04	32
20.06	40				20.06	24				20.06	34
20.08	52				20.08	34				20.08	32
20.1	52				20.1	24				20.1	34
20.12	54				20.12	26				20.12	34
20.14	46				20.14	32				20.14	34
20.16	46				20.16	30				20.16	38
20.18	46				20.18	34				20.18	36
20.2	36				20.2	26				20.2	40
20.22	48				20.22	36				20.22	46
20.24	44				20.24	24				20.24	30
20.26	40				20.26	28				20.26	28
20.28	50				20.28	42				20.28	32
20.3	56				20.3	36				20.3	34
20.32	40				20.32	38				20.32	32
20.34	38				20.34	40				20.34	32
20.36	46				20.36	36				20.36	34
20.38	40				20.38	28				20.38	34
20.4	34				20.4	34				20.4	42
20.42	50				20.42	34				20.42	32
20.44	54				20.44	34				20.44	44
20.46	46				20.46	22				20.46	32
20.48	48				20.48	38				20.48	28
20.5	56				20.5	28				20.5	36
20.52	40				20.52	34				20.52	28
20.54	64				20.54	28				20.54	32
20.56	46				20.56	30				20.56	36
20.58	48				20.58	26				20.58	26
20.6	56				20.6	26				20.6	28
20.62	44				20.62	32				20.62	34
20.64	40				20.64	24				20.64	34
20.66	38				20.66	24				20.66	38
20.68	48				20.68	42				20.68	30
20.7	32				20.7	32				20.7	34
20.72	56				20.72	38				20.72	42
20.74	48				20.74	38				20.74	34
20.76	38				20.76	26				20.76	40
20.78	56				20.78	32				20.78	42
20.8	40				20.8	26				20.8	30
20.82	42				20.82	26				20.82	42
20.84	50				20.84	20				20.84	42
20.86	36				20.86	44				20.86	28
20.88	56				20.88	38				20.88	36
20.9	56				20.9	18				20.9	26
20.92	48				20.92	18				20.92	30
20.94	42				20.94	20				20.94	30
20.96	34				20.96	46				20.96	36
20.98	48				20.98	30				20.98	44
21	36				21	38				21	30
21.02	58				21.02	34				21.02	36
21.04	38				21.04	28				21.04	26
21.06	48				21.06	26				21.06	36
21.08	44				21.08	24				21.08	32
21.1	48				21.1	34				21.1	26
21.12	52				21.12	32				21.12	46
21.14	42				21.14	20				21.14	46
21.16	54				21.16	34				21.16	26
21.18	52				21.18	44				21.18	34
21.2	50				21.2	32				21.2	40
21.22	66				21.22	26				21.22	32
21.24	62				21.24	38				21.24	40
21.26	52				21.26	26				21.26	32
21.28	52				21.28	26				21.28	28
21.3	60				21.3	32				21.3	42
21.32	72				21.32	18				21.32	44
21.34	68				21.34	26				21.34	28
21.36	60				21.36	32				21.36	24
21.38	52				21.38	28				21.38	38
21.4	60				21.4	32				21.4	48
21.42	78				21.42	28				21.42	32
21.44	62				21.44	38				21.44	22
21.46	56				21.46	34				21.46	20
21.48	40				21.48	36				21.48	28
21.5	42				21.5	30				21.5	38
21.52	54				21.52	20				21.52	36
21.54	68				21.54	30				21.54	36
21.56	44				21.56	38				21.56	38
21.58	52				21.58	32				21.58	34
21.6	66				21.6	32				21.6	34
21.62	42				21.62	38				21.62	42
21.64	42				21.64	40				21.64	42
21.66	52				21.66	30				21.66	36
21.68	46				21.68	26				21.68	44
21.7	42				21.7	32				21.7	40
21.72	40				21.72	32				21.72	32
21.74	38				21.74	34				21.74	32
21.76	48				21.76	32				21.76	36
21.78	52				21.78	34				21.78	52
21.8	50				21.8	34				21.8	36
21.82	46				21.82	28				21.82	38
21.84	46				21.84	32				21.84	38
21.86	50				21.86	34				21.86	44
21.88	34				21.88	28				21.88	48
21.9	40				21.9	22				21.9	40
21.92	50				21.92	32				21.92	34
21.94	46				21.94	32				21.94	34
21.96	36				21.96	32				21.96	34
21.98	46				21.98	36				21.98	36
22	46				22	22				22	44
22.02	42				22.02	24				22.02	38
22.04	40				22.04	28				22.04	38
22.06	34				22.06	28				22.06	32
22.08	44				22.08	34				22.08	34
22.1	44				22.1	40				22.1	50
22.12	48				22.12	34				22.12	30
22.14	50				22.14	30				22.14	38
22.16	50				22.16	32				22.16	24
22.18	48				22.18	24				22.18	34
22.2	50				22.2	32				22.2	40
22.22	48				22.22	24				22.22	46
22.24	44				22.24	28				22.24	36
22.26	52				22.26	24				22.26	30
22.28	42				22.28	26				22.28	28
22.3	34				22.3	36				22.3	34
22.32	50				22.32	30				22.32	38
22.34	40				22.34	30				22.34	54
22.36	40				22.36	30				22.36	34
22.38	44				22.38	38				22.38	30
22.4	34				22.4	26				22.4	34
22.42	36				22.42	32				22.42	36
22.44	40				22.44	34				22.44	30
22.46	50				22.46	32				22.46	36
22.48	46				22.48	32				22.48	42
22.5	42				22.5	38				22.5	34
22.52	46				22.52	26				22.52	42
22.54	52				22.54	30				22.54	40
22.56	44				22.56	34				22.56	32
22.58	44				22.58	36				22.58	24
22.6	44				22.6	34				22.6	40
22.62	38				22.62	30				22.62	40
22.64	36				22.64	28				22.64	44
22.66	32				22.66	36				22.66	42
22.68	52				22.68	32				22.68	24
22.7	42				22.7	28				22.7	54
22.72	40				22.72	32				22.72	28
22.74	50				22.74	28				22.74	40
22.76	40				22.76	30				22.76	40
22.78	40				22.78	24				22.78	46
22.8	40				22.8	32				22.8	52
22.82	54				22.82	24				22.82	50
22.84	30				22.84	36				22.84	38
22.86	46				22.86	30				22.86	44
22.88	46				22.88	24				22.88	32
22.9	50				22.9	34				22.9	32
22.92	42				22.92	26				22.92	38
22.94	54				22.94	34				22.94	38
22.96	48				22.96	34				22.96	44
22.98	44				22.98	32				22.98	44
23	46				23	32				23	44
23.02	26				23.02	36				23.02	38
23.04	44				23.04	22				23.04	50
23.06	44				23.06	38				23.06	56
23.08	46				23.08	42				23.08	44
23.1	44				23.1	30				23.1	30
23.12	36				23.12	38				23.12	46
23.14	40				23.14	20				23.14	34
23.16	42				23.16	44				23.16	52
23.18	38				23.18	30				23.18	52
23.2	38				23.2	32				23.2	36
23.22	32				23.22	40				23.22	38
23.24	40				23.24	38				23.24	38
23.26	40				23.26	38				23.26	24
23.28	42				23.28	34				23.28	34
23.3	48				23.3	32				23.3	40
23.32	42				23.32	24				23.32	42
23.34	44				23.34	32				23.34	32
23.36	44				23.36	30				23.36	26
23.38	46				23.38	24				23.38	26
23.4	54				23.4	42				23.4	26
23.42	44				23.42	26				23.42	26
23.44	52				23.44	40				23.44	46
23.46	54				23.46	36				23.46	28
23.48	40				23.48	24				23.48	28
23.5	30				23.5	36				23.5	20
23.52	48				23.52	34				23.52	26
23.54	52				23.54	42				23.54	36
23.56	42				23.56	30				23.56	38
23.58	56				23.58	22				23.58	30
23.6	64				23.6	32				23.6	26
23.62	50				23.62	32				23.62	36
23.64	34				23.64	26				23.64	30
23.66	42				23.66	28				23.66	34
23.68	40				23.68	26				23.68	20
23.7	28				23.7	28				23.7	32
23.72	42				23.72	38				23.72	40
23.74	44				23.74	32				23.74	32
23.76	64				23.76	32				23.76	36
23.78	38				23.78	34				23.78	40
23.8	38				23.8	22				23.8	44
23.82	46				23.82	26				23.82	40
23.84	44				23.84	34				23.84	28
23.86	34				23.86	42				23.86	38
23.88	42				23.88	28				23.88	34
23.9	40				23.9	36				23.9	40
23.92	34				23.92	16				23.92	42
23.94	46				23.94	26				23.94	34
23.96	48				23.96	30				23.96	48
23.98	38				23.98	28				23.98	36
24	48				24	26				24	58
24.02	48				24.02	26				24.02	42
24.04	42				24.04	36				24.04	40
24.06	40				24.06	26				24.06	56
24.08	44				24.08	32				24.08	56
24.1	48				24.1	32				24.1	58
24.12	36				24.12	30				24.12	62
24.14	40				24.14	36				24.14	58
24.16	44				24.16	24				24.16	82
24.18	40				24.18	30				24.18	82
24.2	42				24.2	36				24.2	114
24.22	38				24.22	22				24.22	160
24.24	38				24.24	20				24.24	204
24.26	42				24.26	28				24.26	228
24.28	42				24.28	26				24.28	312
24.3	44				24.3	26				24.3	378
24.32	46				24.32	32				24.32	558
24.34	48				24.34	32				24.34	800
24.36	46				24.36	24				24.36	1118
24.38	44				24.38	30				24.38	1234
24.4	40				24.4	22				24.4	1334
24.42	34				24.42	26				24.42	1222
24.44	32				24.44	22				24.44	906
24.46	46				24.46	32				24.46	710
24.48	40				24.48	38				24.48	470
24.5	46				24.5	24				24.5	314
24.52	44				24.52	28				24.52	192
24.54	44				24.54	28				24.54	116
24.56	42				24.56	36				24.56	86
24.58	44				24.58	40				24.58	88
24.6	44				24.6	30				24.6	70
24.62	38				24.62	12				24.62	66
24.64	38				24.64	34				24.64	58
24.66	40				24.66	24				24.66	46
24.68	36				24.68	28				24.68	54
24.7	44				24.7	26				24.7	48
24.72	40				24.72	32				24.72	50
24.74	46				24.74	30				24.74	58
24.76	50				24.76	38				24.76	38
24.78	46				24.78	34				24.78	42
24.8	54				24.8	28				24.8	38
24.82	38				24.82	36				24.82	36
24.84	48				24.84	32				24.84	38
24.86	38				24.86	38				24.86	34
24.88	34				24.88	20				24.88	38
24.9	48				24.9	24				24.9	40
24.92	46				24.92	26				24.92	32
24.94	42				24.94	24				24.94	38
24.96	38				24.96	34				24.96	46
24.98	44				24.98	28				24.98	38
25	44				25	24				25	22
25.02	40				25.02	34				25.02	28
25.04	26				25.04	22				25.04	30
25.06	52				25.06	30				25.06	30
25.08	48				25.08	28				25.08	42
25.1	44				25.1	18				25.1	16
25.12	44				25.12	20				25.12	34
25.14	42				25.14	20				25.14	42
25.16	34				25.16	26				25.16	26
25.18	44				25.18	28				25.18	28
25.2	52				25.2	38				25.2	22
25.22	40				25.22	28				25.22	32
25.24	52				25.24	22				25.24	40
25.26	44				25.26	14				25.26	28
25.28	48				25.28	20				25.28	32
25.3	36				25.3	34				25.3	36
25.32	34				25.32	22				25.32	32
25.34	38				25.34	22				25.34	24
25.36	40				25.36	16				25.36	22
25.38	56				25.38	24				25.38	30
25.4	44				25.4	20				25.4	22
25.42	36				25.42	36				25.42	22
25.44	34				25.44	38				25.44	24
25.46	52				25.46	20				25.46	28
25.48	40				25.48	28				25.48	28
25.5	38				25.5	28				25.5	36
25.52	32				25.52	28				25.52	32
25.54	32				25.54	30				25.54	30
25.56	38				25.56	32				25.56	26
25.58	44				25.58	30				25.58	32
25.6	42				25.6	24				25.6	38
25.62	38				25.62	28				25.62	30
25.64	42				25.64	22				25.64	34
25.66	54				25.66	30				25.66	30
25.68	48				25.68	32				25.68	32
25.7	50				25.7	30				25.7	20
25.72	40				25.72	22				25.72	42
25.74	34				25.74	24				25.74	28
25.76	40				25.76	34				25.76	28
25.78	40				25.78	32				25.78	48
25.8	46				25.8	28				25.8	60
25.82	38				25.82	32				25.82	78
25.84	38				25.84	36				25.84	78
25.86	48				25.86	36				25.86	90
25.88	44				25.88	26				25.88	94
25.9	54				25.9	20				25.9	82
25.92	44				25.92	46				25.92	66
25.94	44				25.94	40				25.94	64
25.96	44				25.96	40				25.96	44
25.98	28				25.98	46				25.98	46
26	46				26	50				26	34
26.02	40				26.02	44				26.02	38
26.04	36				26.04	48				26.04	38
26.06	48				26.06	62				26.06	30
26.08	34				26.08	54				26.08	26
26.1	40				26.1	58				26.1	10
26.12	48				26.12	90				26.12	30
26.14	38				26.14	86				26.14	32
26.16	36				26.16	108				26.16	36
26.18	30				26.18	122				26.18	22
26.2	34				26.2	162				26.2	36
26.22	40				26.22	210				26.22	36
26.24	48				26.24	256				26.24	32
26.26	48				26.26	352				26.26	28
26.28	38				26.28	500				26.28	20
26.3	48				26.3	634				26.3	34
26.32	42				26.32	712				26.32	34
26.34	42				26.34	734				26.34	28
26.36	44				26.36	696				26.36	38
26.38	34				26.38	634				26.38	32
26.4	44				26.4	496				26.4	26
26.42	42				26.42	396				26.42	26
26.44	42				26.44	272				26.44	32
26.46	40				26.46	178				26.46	26
26.48	34				26.48	118				26.48	44
26.5	42				26.5	96				26.5	26
26.52	46				26.52	64				26.52	36
26.54	44				26.54	66				26.54	36
26.56	52				26.56	62				26.56	34
26.58	34				26.58	50				26.58	36
26.6	50				26.6	52				26.6	46
26.62	56				26.62	52				26.62	46
26.64	28				26.64	56				26.64	48
26.66	52				26.66	54				26.66	64
26.68	58				26.68	64				26.68	64
26.7	40				26.7	74				26.7	72
26.72	50				26.72	80				26.72	100
26.74	46				26.74	90				26.74	98
26.76	54				26.76	102				26.76	116
26.78	64				26.78	146				26.78	144
26.8	66				26.8	134				26.8	232
26.82	60				26.82	174				26.82	248
26.84	62				26.84	172				26.84	274
26.86	64				26.86	160				26.86	236
26.88	66				26.88	140				26.88	226
26.9	84				26.9	118				26.9	218
26.92	92				26.92	114				26.92	174
26.94	104				26.94	94				26.94	136
26.96	116				26.96	74				26.96	88
26.98	134				26.98	68				26.98	118
27	214				27	68				27	130
27.02	276				27.02	44				27.02	130
27.04	370				27.04	54				27.04	146
27.06	460				27.06	52				27.06	180
27.08	548				27.08	72				27.08	168
27.1	592				27.1	54				27.1	160
27.12	622				27.12	56				27.12	136
27.14	580				27.14	48				27.14	154
27.16	530				27.16	44				27.16	148
27.18	518				27.18	56				27.18	142
27.2	528				27.2	56				27.2	142
27.22	512				27.22	58				27.22	126
27.24	494				27.24	52				27.24	102
27.26	412				27.26	66				27.26	102
27.28	400				27.28	64				27.28	84
27.3	358				27.3	68				27.3	62
27.32	276				27.32	88				27.32	48
27.34	212				27.34	108				27.34	46
27.36	162				27.36	112				27.36	22
27.38	126				27.38	176				27.38	38
27.4	108				27.4	212				27.4	32
27.42	112				27.42	256				27.42	36
27.44	68				27.44	374				27.44	32
27.46	68				27.46	400				27.46	38
27.48	66				27.48	424				27.48	34
27.5	50				27.5	366				27.5	20
27.52	52				27.52	310				27.52	34
27.54	56				27.54	272				27.54	30
27.56	56				27.56	202				27.56	26
27.58	46				27.58	142				27.58	40
27.6	44				27.6	94				27.6	24
27.62	50				27.62	84				27.62	20
27.64	46				27.64	58				27.64	28
27.66	48				27.66	60				27.66	38
27.68	46				27.68	52				27.68	42
27.7	38				27.7	36				27.7	20
27.72	42				27.72	38				27.72	26
27.74	44				27.74	30				27.74	36
27.76	44				27.76	40				27.76	20
27.78	42				27.78	30				27.78	26
27.8	36				27.8	44				27.8	26
27.82	36				27.82	22				27.82	36
27.84	38				27.84	26				27.84	28
27.86	38				27.86	20				27.86	30
27.88	30				27.88	20				27.88	22
27.9	30				27.9	24				27.9	42
27.92	54				27.92	28				27.92	28
27.94	40				27.94	24				27.94	32
27.96	38				27.96	26				27.96	24
27.98	44				27.98	26				27.98	22
28	36				28	26				28	38
28.02	28				28.02	26				28.02	46
28.04	44				28.04	30				28.04	30
28.06	42				28.06	28				28.06	28
28.08	44				28.08	20				28.08	24
28.1	44				28.1	28				28.1	18
28.12	44				28.12	16				28.12	28
28.14	44				28.14	30				28.14	32
28.16	44				28.16	32				28.16	32
28.18	74				28.18	16				28.18	22
28.2	70				28.2	28				28.2	34
28.22	90				28.22	26				28.22	30
28.24	90				28.24	24				28.24	34
28.26	88				28.26	24				28.26	30
28.28	92				28.28	22				28.28	22
28.3	102				28.3	18				28.3	20
28.32	80				28.32	22				28.32	32
28.34	50				28.34	28				28.34	22
28.36	68				28.36	18				28.36	28
28.38	48				28.38	24				28.38	20
28.4	46				28.4	22				28.4	20
28.42	52				28.42	24				28.42	26
28.44	46				28.44	28				28.44	26
28.46	50				28.46	24				28.46	14
28.48	32				28.48	20				28.48	20
28.5	50				28.5	26				28.5	34
28.52	42				28.52	26				28.52	30
28.54	32				28.54	18				28.54	42
28.56	52				28.56	14				28.56	22
28.58	42				28.58	26				28.58	26
28.6	36				28.6	20				28.6	26
28.62	48				28.62	24				28.62	28
28.64	54				28.64	24				28.64	40
28.66	36				28.66	18				28.66	32
28.68	44				28.68	24				28.68	36
28.7	46				28.7	24				28.7	36
28.72	34				28.72	22				28.72	24
28.74	44				28.74	22				28.74	32
28.76	42				28.76	28				28.76	28
28.78	38				28.78	22				28.78	34
28.8	52				28.8	22				28.8	22
28.82	32				28.82	26				28.82	36
28.84	54				28.84	26				28.84	16
28.86	40				28.86	26				28.86	20
28.88	46				28.88	16				28.88	30
28.9	56				28.9	24				28.9	28
28.92	44				28.92	24				28.92	28
28.94	46				28.94	22				28.94	28
28.96	50				28.96	26				28.96	28
28.98	46				28.98	18				28.98	20
29	64				29	16				29	26
29.02	56				29.02	20				29.02	32
29.04	46				29.04	12				29.04	26
29.06	50				29.06	14				29.06	24
29.08	62				29.08	16				29.08	28
29.1	70				29.1	12				29.1	22
29.12	94				29.12	32				29.12	28
29.14	96				29.14	32				29.14	30
29.16	90				29.16	24				29.16	34
29.18	98				29.18	22				29.18	32
29.2	106				29.2	24				29.2	32
29.22	118				29.22	26				29.22	30
29.24	90				29.24	30				29.24	30
29.26	78				29.26	24				29.26	22
29.28	98				29.28	22				29.28	24
29.3	88				29.3	24				29.3	44
29.32	76				29.32	20				29.32	32
29.34	70				29.34	20				29.34	30
29.36	74				29.36	24				29.36	28
29.38	74				29.38	18				29.38	22
29.4	60				29.4	20				29.4	30
29.42	64				29.42	20				29.42	24
29.44	52				29.44	20				29.44	32
29.46	60				29.46	22				29.46	24
29.48	50				29.48	16				29.48	28
29.5	58				29.5	16				29.5	36
29.52	66				29.52	26				29.52	22
29.54	48				29.54	28				29.54	32
29.56	54				29.56	26				29.56	18
29.58	58				29.58	34				29.58	24
29.6	40				29.6	26				29.6	22
29.62	40				29.62	22				29.62	26
29.64	42				29.64	22				29.64	26
29.66	44				29.66	26				29.66	30
29.68	40				29.68	20				29.68	26
29.7	40				29.7	26				29.7	20
29.72	40				29.72	22				29.72	34
29.74	44				29.74	24				29.74	30
29.76	48				29.76	30				29.76	28
29.78	42				29.78	24				29.78	34
29.8	54				29.8	26				29.8	32
29.82	44				29.82	18				29.82	38
29.84	52				29.84	20				29.84	30
29.86	30				29.86	24				29.86	32
29.88	54				29.88	28				29.88	34
29.9	38				29.9	24				29.9	30
29.92	54				29.92	20				29.92	32
29.94	40				29.94	20				29.94	32
29.96	52				29.96	26				29.96	44
29.98	50				29.98	22				29.98	34
30	46				30	22				30	40
30.02	54				30.02	18				30.02	46
30.04	54				30.04	26				30.04	48
30.06	40				30.06	24				30.06	52
30.08	30				30.08	28				30.08	80
30.1	48				30.1	22				30.1	74
30.12	52				30.12	26				30.12	82
30.14	42				30.14	24				30.14	94
30.16	56				30.16	40				30.16	132
30.18	64				30.18	28				30.18	122
30.2	50				30.2	34				30.2	138
30.22	34				30.22	26				30.22	198
30.24	42				30.24	36				30.24	232
30.26	40				30.26	28				30.26	288
30.28	28				30.28	28				30.28	308
30.3	42				30.3	36				30.3	446
30.32	44				30.32	44				30.32	584
30.34	64				30.34	40				30.34	732
30.36	38				30.36	40				30.36	782
30.38	38				30.38	28				30.38	928
30.4	46				30.4	34				30.4	1004
30.42	44				30.42	26				30.42	1046
30.44	34				30.44	36				30.44	978
30.46	42				30.46	28				30.46	934
30.48	40				30.48	28				30.48	746
30.5	34				30.5	36				30.5	596
30.52	46				30.52	40				30.52	460
30.54	48				30.54	28				30.54	322
30.56	38				30.56	34				30.56	246
30.58	54				30.58	26				30.58	178
30.6	40				30.6	36				30.6	142
30.62	30				30.62	28				30.62	98
30.64	48				30.64	28				30.64	96
30.66	52				30.66	36				30.66	86
30.68	42				30.68	44				30.68	64
30.7	56				30.7	44				30.7	62
30.72	64				30.72	30				30.72	50
30.74	50				30.74	30				30.74	36
30.76	34				30.76	42				30.76	38
30.78	42				30.78	36				30.78	38
30.8	40				30.8	32				30.8	34
30.82	28				30.82	32				30.82	46
30.84	42				30.84	28				30.84	22
30.86	44				30.86	20				30.86	30
30.88	64				30.88	28				30.88	34
30.9	38				30.9	36				30.9	26
30.92	38				30.92	22				30.92	26
30.94	46				30.94	30				30.94	34
30.96	44				30.96	32				30.96	30
30.98	34				30.98	24				30.98	32
31	42				31	36				31	32
31.02	40				31.02	32				31.02	18
31.04	34				31.04	34				31.04	20
31.06	46				31.06	34				31.06	20
31.08	48				31.08	44				31.08	42
31.1	38				31.1	36				31.1	32
31.12	48				31.12	42				31.12	38
31.14	48				31.14	40				31.14	28
31.16	42				31.16	60				31.16	32
31.18	40				31.18	54				31.18	32
31.2	44				31.2	74				31.2	30
31.22	48				31.22	64				31.22	26
31.24	36				31.24	78				31.24	20
31.26	40				31.26	88				31.26	24
31.28	44				31.28	98				31.28	26
31.3	40				31.3	88				31.3	18
31.32	40				31.32	128				31.32	40
31.34	42				31.34	126				31.34	26
31.36	46				31.36	146				31.36	36
31.38	44				31.38	164				31.38	30
31.4	48				31.4	184				31.4	32
31.42	44				31.42	264				31.42	40
31.44	40				31.44	324				31.44	28
31.46	44				31.46	388				31.46	24
31.48	30				31.48	540				31.48	34
31.5	46				31.5	698				31.5	34
31.52	38				31.52	950				31.52	36
31.54	46				31.54	1256				31.54	28
31.56	50				31.56	1640				31.56	36
31.58	48				31.58	2202				31.58	28
31.6	48				31.6	2840				31.6	34
31.62	50				31.62	3352				31.62	32
31.64	52				31.64	3522				31.64	28
31.66	52				31.66	3356				31.66	24
31.68	62				31.68	3046				31.68	10
31.7	58				31.7	2614				31.7	24
31.72	56				31.72	2130				31.72	20
31.74	58				31.74	1722				31.74	24
31.76	52				31.76	1246				31.76	18
31.78	72				31.78	874				31.78	24
31.8	58				31.8	612				31.8	30
31.82	56				31.82	406				31.82	18
31.84	56				31.84	302				31.84	26
31.86	40				31.86	218				31.86	18
31.88	52				31.88	186				31.88	18
31.9	72				31.9	162				31.9	22
31.92	48				31.92	130				31.92	16
31.94	50				31.94	110				31.94	24
31.96	52				31.96	84				31.96	24
31.98	42				31.98	98				31.98	14
32	36				32	62				32	24
32.02	34				32.02	66				32.02	24
32.04	52				32.04	60				32.04	26
32.06	40				32.06	50				32.06	18
32.08	46				32.08	50				32.08	18
32.1	40				32.1	38				32.1	30
32.12	34				32.12	40				32.12	28
32.14	46				32.14	40				32.14	32
32.16	28				32.16	30				32.16	18
32.18	54				32.18	50				32.18	30
32.2	40				32.2	36				32.2	26
32.22	48				32.22	36				32.22	28
32.24	42				32.24	24				32.24	28
32.26	48				32.26	26				32.26	16
32.28	36				32.28	40				32.28	20
32.3	48				32.3	30				32.3	34
32.32	46				32.32	26				32.32	24
32.34	60				32.34	30				32.34	18
32.36	36				32.36	22				32.36	24
32.38	58				32.38	38				32.38	24
32.4	42				32.4	30				32.4	34
32.42	52				32.42	26				32.42	22
32.44	64				32.44	22				32.44	32
32.46	64				32.46	22				32.46	28
32.48	74				32.48	20				32.48	26
32.5	88				32.5	20				32.5	22
32.52	94				32.52	22				32.52	14
32.54	110				32.54	28				32.54	32
32.56	120				32.56	24				32.56	28
32.58	154				32.58	22				32.58	34
32.6	228				32.6	36				32.6	20
32.62	292				32.62	22				32.62	28
32.64	394				32.64	26				32.64	20
32.66	512				32.66	26				32.66	34
32.68	628				32.68	26				32.68	22
32.7	790				32.7	16				32.7	36
32.72	914				32.72	32				32.72	30
32.74	1098				32.74	22				32.74	32
32.76	1068				32.76	18				32.76	40
32.78	1028				32.78	10				32.78	18
32.8	908				32.8	24				32.8	28
32.82	746				32.82	26				32.82	32
32.84	622				32.84	32				32.84	26
32.86	496				32.86	20				32.86	20
32.88	372				32.88	24				32.88	16
32.9	266				32.9	20				32.9	18
32.92	188				32.92	28				32.92	14
32.94	154				32.94	26				32.94	16
32.96	116				32.96	18				32.96	18
32.98	88				32.98	22				32.98	18
33	78				33	20				33	14
33.02	64				33.02	12				33.02	18
33.04	54				33.04	20				33.04	24
33.06	56				33.06	24				33.06	16
33.08	52				33.08	18				33.08	22
33.1	40				33.1	22				33.1	20
33.12	60				33.12	14				33.12	16
33.14	48				33.14	18				33.14	14
33.16	48				33.16	16				33.16	18
33.18	38				33.18	24				33.18	14
33.2	40				33.2	26				33.2	14
33.22	46				33.22	18				33.22	20
33.24	42				33.24	16				33.24	22
33.26	36				33.26	16				33.26	26
33.28	38				33.28	16				33.28	14
33.3	36				33.3	24				33.3	14
33.32	40				33.32	20				33.32	16
33.34	32				33.34	28				33.34	24
33.36	38				33.36	22				33.36	14
33.38	42				33.38	18				33.38	26
33.4	38				33.4	18				33.4	20
33.42	30				33.42	16				33.42	22
33.44	34				33.44	18				33.44	16
33.46	32				33.46	26				33.46	16
33.48	34				33.48	20				33.48	14
33.5	36				33.5	14				33.5	16
33.52	36				33.52	20				33.52	16
33.54	46				33.54	16				33.54	18
33.56	34				33.56	18				33.56	18
33.58	32				33.58	20				33.58	12
33.6	38				33.6	10				33.6	18
33.62	22				33.62	18				33.62	12
33.64	50				33.64	20				33.64	8
33.66	38				33.66	20				33.66	14
33.68	42				33.68	20				33.68	24
33.7	32				33.7	26				33.7	24
33.72	34				33.72	26				33.72	16
33.74	32				33.74	20				33.74	18
33.76	44				33.76	18				33.76	16
33.78	46				33.78	18				33.78	18
33.8	40				33.8	22				33.8	22
33.82	42				33.82	16				33.82	24
33.84	52				33.84	12				33.84	28
33.86	52				33.86	24				33.86	20
33.88	58				33.88	18				33.88	18
33.9	56				33.9	24				33.9	10
33.92	56				33.92	30				33.92	22
33.94	30				33.94	20				33.94	18
33.96	38				33.96	16				33.96	18
33.98	46				33.98	18				33.98	16
34	40				34	22				34	10
34.02	42				34.02	16				34.02	12
34.04	44				34.04	22				34.04	20
34.06	44				34.06	22				34.06	12
34.08	40				34.08	30				34.08	16
34.1	38				34.1	24				34.1	22
34.12	42				34.12	18				34.12	18
34.14	46				34.14	26				34.14	16
34.16	32				34.16	26				34.16	22
34.18	42				34.18	22				34.18	14
34.2	52				34.2	22				34.2	10
34.22	36				34.22	26				34.22	22
34.24	42				34.24	32				34.24	30
34.26	28				34.26	42				34.26	10
34.28	34				34.28	40				34.28	10
34.3	32				34.3	54				34.3	30
34.32	32				34.32	58				34.32	20
34.34	36				34.34	72				34.34	6
34.36	20				34.36	76				34.36	24
34.38	32				34.38	110				34.38	16
34.4	38				34.4	124				34.4	12
34.42	24				34.42	172				34.42	16
34.44	28				34.44	208				34.44	18
34.46	24				34.46	206				34.46	26
34.48	42				34.48	228				34.48	16
34.5	44				34.5	194				34.5	16
34.52	28				34.52	164				34.52	14
34.54	22				34.54	184				34.54	10
34.56	36				34.56	146				34.56	12
34.58	30				34.58	120				34.58	10
34.6	38				34.6	84				34.6	20
34.62	28				34.62	70				34.62	16
34.64	24				34.64	64				34.64	26
34.66	38				34.66	48				34.66	16
34.68	30				34.68	40				34.68	10
34.7	20				34.7	36				34.7	6
34.72	28				34.72	40				34.72	10
34.74	36				34.74	28				34.74	20
34.76	32				34.76	32				34.76	14
34.78	22				34.78	18				34.78	18
34.8	22				34.8	24				34.8	6
34.82	30				34.82	22				34.82	12
34.84	28				34.84	22				34.84	18
34.86	28				34.86	16				34.86	14
34.88	32				34.88	24				34.88	16
34.9	28				34.9	22				34.9	16
34.92	32				34.92	18				34.92	12
34.94	36				34.94	16				34.94	10
34.96	30				34.96	22				34.96	10
34.98	26				34.98	12				34.98	12
35	32				35	16				35	4
35.02	30				35.02	14				35.02	12
35.04	28				35.04	12				35.04	14
35.06	34				35.06	14				35.06	12
35.08	24				35.08	22				35.08	8
35.1	20				35.1	18				35.1	10
35.12	26				35.12	24				35.12	14
35.14	28				35.14	16				35.14	12
35.16	26				35.16	8				35.16	14
35.18	24				35.18	12				35.18	14
35.2	22				35.2	16				35.2	20
35.22	28				35.22	20				35.22	16
35.24	28				35.24	20				35.24	14
35.26	26				35.26	18				35.26	18
35.28	32				35.28	14				35.28	20
35.3	24				35.3	16				35.3	16
35.32	26				35.32	26				35.32	12
35.34	34				35.34	14				35.34	16
35.36	30				35.36	20				35.36	12
35.38	28				35.38	20				35.38	4
35.4	30				35.4	16				35.4	18
35.42	32				35.42	22				35.42	12
35.44	26				35.44	16				35.44	20
35.46	38				35.46	16				35.46	8
35.48	30				35.48	16				35.48	8
35.5	26				35.5	14				35.5	16
35.52	32				35.52	14				35.52	24
35.54	26				35.54	18				35.54	10
35.56	28				35.56	12				35.56	12
35.58	30				35.58	20				35.58	16
35.6	28				35.6	16				35.6	8
35.62	22				35.62	18				35.62	6
35.64	28				35.64	16				35.64	10
35.66	30				35.66	26				35.66	18
35.68	26				35.68	18				35.68	16
35.7	32				35.7	24				35.7	16
35.72	26				35.72	16				35.72	10
35.74	24				35.74	16				35.74	16
35.76	26				35.76	18				35.76	12
35.78	30				35.78	18				35.78	16
35.8	32				35.8	16				35.8	18
35.82	38				35.82	20				35.82	18
35.84	28				35.84	16				35.84	26
35.86	42				35.86	8				35.86	10
35.88	28				35.88	14				35.88	14
35.9	24				35.9	28				35.9	10
35.92	32				35.92	28				35.92	22
35.94	20				35.94	18				35.94	10
35.96	30				35.96	20				35.96	12
35.98	34				35.98	22				35.98	2
36	30				36	12				36	10
36.02	34				36.02	16				36.02	12
36.04	34				36.04	22				36.04	18
36.06	26				36.06	24				36.06	20
36.08	36				36.08	24				36.08	10
36.1	40				36.1	20				36.1	12
36.12	34				36.12	16				36.12	20
36.14	40				36.14	20				36.14	12
36.16	40				36.16	16				36.16	16
36.18	28				36.18	20				36.18	16
36.2	36				36.2	20				36.2	22
36.22	26				36.22	14				36.22	20
36.24	38				36.24	16				36.24	10
36.26	26				36.26	20				36.26	12
36.28	28				36.28	16				36.28	12
36.3	20				36.3	14				36.3	8
36.32	32				36.32	20				36.32	16
36.34	24				36.34	20				36.34	12
36.36	26				36.36	18				36.36	16
36.38	30				36.38	22				36.38	12
36.4	24				36.4	14				36.4	10
36.42	28				36.42	24				36.42	16
36.44	18				36.44	22				36.44	14
36.46	24				36.46	14				36.46	16
36.48	22				36.48	24				36.48	16
36.5	18				36.5	12				36.5	4
36.52	30				36.52	22				36.52	10
36.54	24				36.54	22				36.54	22
36.56	22				36.56	14				36.56	18
36.58	34				36.58	16				36.58	4
36.6	26				36.6	18				36.6	14
36.62	18				36.62	20				36.62	16
36.64	32				36.64	14				36.64	12
36.66	32				36.66	20				36.66	14
36.68	24				36.68	14				36.68	10
36.7	24				36.7	14				36.7	18
36.72	28				36.72	16				36.72	18
36.74	28				36.74	18				36.74	20
36.76	30				36.76	18				36.76	10
36.78	26				36.78	10				36.78	12
36.8	38				36.8	20				36.8	12
36.82	28				36.82	16				36.82	14
36.84	22				36.84	18				36.84	20
36.86	32				36.86	20				36.86	14
36.88	38				36.88	22				36.88	14
36.9	32				36.9	22				36.9	10
36.92	54				36.92	18				36.92	22
36.94	38				36.94	26				36.94	22
36.96	38				36.96	14				36.96	16
36.98	38				36.98	20				36.98	14
37	32				37	18				37	8
37.02	40				37.02	10				37.02	12
37.04	34				37.04	14				37.04	12
37.06	44				37.06	14				37.06	10
37.08	38				37.08	10				37.08	10
37.1	28				37.1	18				37.1	12
37.12	32				37.12	14				37.12	16
37.14	24				37.14	18				37.14	12
37.16	26				37.16	20				37.16	12
37.18	26				37.18	22				37.18	16
37.2	30				37.2	14				37.2	20
37.22	32				37.22	20				37.22	16
37.24	26				37.24	18				37.24	14
37.26	34				37.26	28				37.26	8
37.28	30				37.28	14				37.28	16
37.3	30				37.3	18				37.3	12
37.32	32				37.32	22				37.32	14
37.34	24				37.34	12				37.34	4
37.36	34				37.36	14				37.36	12
37.38	32				37.38	18				37.38	16
37.4	30				37.4	18				37.4	16
37.42	26				37.42	10				37.42	16
37.44	34				37.44	16				37.44	22
37.46	24				37.46	18				37.46	16
37.48	24				37.48	14				37.48	4
37.5	24				37.5	22				37.5	14
37.52	38				37.52	18				37.52	14
37.54	22				37.54	10				37.54	8
37.56	24				37.56	18				37.56	12
37.58	16				37.58	16				37.58	16
37.6	28				37.6	22				37.6	18
37.62	30				37.62	18				37.62	10
37.64	36				37.64	14				37.64	16
37.66	28				37.66	18				37.66	6
37.68	26				37.68	24				37.68	12
37.7	32				37.7	12				37.7	16
37.72	28				37.72	20				37.72	14
37.74	22				37.74	16				37.74	10
37.76	32				37.76	24				37.76	12
37.78	32				37.78	14				37.78	22
37.8	32				37.8	10				37.8	8
37.82	28				37.82	14				37.82	10
37.84	26				37.84	10				37.84	8
37.86	26				37.86	24				37.86	14
37.88	32				37.88	12				37.88	16
37.9	30				37.9	14				37.9	18
37.92	28				37.92	12				37.92	12
37.94	28				37.94	20				37.94	12
37.96	32				37.96	10				37.96	16
37.98	28				37.98	14				37.98	16
38	28				38	10				38	16
38.02	20				38.02	20				38.02	22
38.04	28				38.04	16				38.04	18
38.06	28				38.06	18				38.06	18
38.08	24				38.08	10				38.08	20
38.1	34				38.1	14				38.1	12
38.12	22				38.12	20				38.12	14
38.14	26				38.14	12				38.14	14
38.16	30				38.16	14				38.16	14
38.18	26				38.18	14				38.18	14
38.2	26				38.2	16				38.2	16
38.22	38				38.22	20				38.22	18
38.24	28				38.24	20				38.24	18
38.26	30				38.26	18				38.26	16
38.28	36				38.28	14				38.28	14
38.3	38				38.3	14				38.3	18
38.32	28				38.32	10				38.32	18
38.34	32				38.34	14				38.34	12
38.36	24				38.36	14				38.36	18
38.38	36				38.38	16				38.38	16
38.4	22				38.4	16				38.4	22
38.42	44				38.42	18				38.42	16
38.44	42				38.44	16				38.44	24
38.46	32				38.46	16				38.46	44
38.48	58				38.48	20				38.48	28
38.5	52				38.5	12				38.5	46
38.52	54				38.52	18				38.52	58
38.54	40				38.54	26				38.54	52
38.56	30				38.56	16				38.56	84
38.58	48				38.58	28				38.58	134
38.6	52				38.6	26				38.6	166
38.62	42				38.62	18				38.62	210
38.64	56				38.64	22				38.64	204
38.66	64				38.66	24				38.66	232
38.68	50				38.68	26				38.68	252
38.7	34				38.7	30				38.7	270
38.72	42				38.72	32				38.72	286
38.74	40				38.74	46				38.74	264
38.76	28				38.76	46				38.76	228
38.78	42				38.78	52				38.78	198
38.8	44				38.8	44				38.8	180
38.82	64				38.82	48				38.82	162
38.84	38				38.84	42				38.84	116
38.86	38				38.86	42				38.86	120
38.88	46				38.88	46				38.88	62
38.9	44				38.9	36				38.9	50
38.92	34				38.92	34				38.92	38
38.94	42				38.94	24				38.94	28
38.96	40				38.96	26				38.96	28
38.98	34				38.98	22				38.98	24
39	46				39	18				39	30
39.02	48				39.02	24				39.02	16
39.04	38				39.04	12				39.04	24
39.06	48				39.06	16				39.06	24
39.08	48				39.08	16				39.08	10
39.1	42				39.1	16				39.1	20
39.12	40				39.12	18				39.12	12
39.14	44				39.14	26				39.14	16
39.16	48				39.16	22				39.16	8
39.18	36				39.18	24				39.18	24
39.2	40				39.2	12				39.2	16
39.22	44				39.22	18				39.22	14
39.24	40				39.24	22				39.24	14
39.26	42				39.26	14				39.26	12
39.28	28				39.28	20				39.28	18
39.3	26				39.3	12				39.3	12
39.32	28				39.32	16				39.32	12
39.34	42				39.34	20				39.34	20
39.36	28				39.36	20				39.36	30
39.38	30				39.38	12				39.38	12
39.4	30				39.4	14				39.4	10
39.42	20				39.42	12				39.42	12
39.44	32				39.44	12				39.44	18
39.46	30				39.46	12				39.46	18
39.48	32				39.48	12				39.48	0
39.5	32				39.5	8				39.5	12
39.52	28				39.52	12				39.52	16
39.54	36				39.54	10				39.54	18
39.56	30				39.56	18				39.56	20
39.58	38				39.58	28				39.58	12
39.6	28				39.6	12				39.6	14
39.62	30				39.62	14				39.62	22
39.64	34				39.64	16				39.64	8
39.66	24				39.66	16				39.66	10
39.68	26				39.68	16				39.68	14
39.7	28				39.7	16				39.7	8
39.72	28				39.72	16				39.72	12
39.74	34				39.74	16				39.74	4
39.76	36				39.76	24				39.76	10
39.78	32				39.78	12				39.78	8
39.8	36				39.8	14				39.8	12
39.82	30				39.82	16				39.82	6
39.84	32				39.84	16				39.84	18
39.86	32				39.86	18				39.86	10
39.88	32				39.88	8				39.88	22
39.9	28				39.9	18				39.9	12
39.92	32				39.92	12				39.92	16
39.94	50				39.94	22				39.94	12
39.96	38				39.96	14				39.96	6
39.98	36				39.98	18				39.98	14
40	32				40	26				40	14
40.02	38				40.02	18				40.02	8
40.04	42				40.04	14				40.04	10
40.06	28				40.06	22				40.06	8
40.08	34				40.08	26				40.08	12
40.1	38				40.1	24				40.1	18
40.12	30				40.12	14				40.12	20
40.14	24				40.14	16				40.14	20
40.16	24				40.16	14				40.16	14
40.18	24				40.18	10				40.18	10
40.2	34				40.2	20				40.2	12
40.22	32				40.22	20				40.22	22
40.24	36				40.24	18				40.24	10
40.26	34				40.26	20				40.26	4
40.28	26				40.28	20				40.28	12
40.3	22				40.3	22				40.3	12
40.32	28				40.32	10				40.32	12
40.34	26				40.34	24				40.34	6
40.36	36				40.36	12				40.36	18
40.38	18				40.38	22				40.38	14
40.4	24				40.4	24				40.4	12
40.42	32				40.42	30				40.42	18
40.44	32				40.44	26				40.44	18
40.46	28				40.46	24				40.46	16
40.48	18				40.48	18				40.48	18
40.5	28				40.5	18				40.5	12
40.52	20				40.52	26				40.52	6
40.54	28				40.54	22				40.54	6
40.56	28				40.56	14				40.56	10
40.58	28				40.58	20				40.58	16
40.6	34				40.6	16				40.6	14
40.62	30				40.62	20				40.62	6
40.64	28				40.64	34				40.64	12
40.66	32				40.66	44				40.66	12
40.68	26				40.68	26				40.68	12
40.7	20				40.7	56				40.7	10
40.72	40				40.72	48				40.72	16
40.74	26				40.74	52				40.74	18
40.76	24				40.76	56				40.76	16
40.78	28				40.78	50				40.78	18
40.8	36				40.8	44				40.8	12
40.82	32				40.82	36				40.82	14
40.84	40				40.84	44				40.84	12
40.86	36				40.86	48				40.86	12
40.88	38				40.88	52				40.88	22
40.9	34				40.9	44				40.9	14
40.92	28				40.92	50				40.92	18
40.94	36				40.94	46				40.94	10
40.96	48				40.96	46				40.96	20
40.98	42				40.98	68				40.98	20
41	58				41	76				41	22
41.02	54				41.02	90				41.02	14
41.04	40				41.04	122				41.04	18
41.06	30				41.06	114				41.06	10
41.08	48				41.08	180				41.08	20
41.1	52				41.1	198				41.1	20
41.12	42				41.12	244				41.12	22
41.14	56				41.14	292				41.14	14
41.16	64				41.16	368				41.16	18
41.18	50				41.18	364				41.18	10
41.2	34				41.2	366				41.2	20
41.22	42				41.22	344				41.22	20
41.24	40				41.24	286				41.24	28
41.26	28				41.26	244				41.26	20
41.28	42				41.28	248				41.28	26
41.3	44				41.3	174				41.3	22
41.32	64				41.32	166				41.32	22
41.34	38				41.34	150				41.34	12
41.36	38				41.36	90				41.36	16
41.38	46				41.38	90				41.38	20
41.4	44				41.4	60				41.4	24
41.42	34				41.42	44				41.42	20
41.44	42				41.44	40				41.44	14
41.46	40				41.46	44				41.46	18
41.48	34				41.48	30				41.48	18
41.5	46				41.5	38				41.5	18
41.52	48				41.52	38				41.52	16
41.54	38				41.54	22				41.54	14
41.56	48				41.56	16				41.56	28
41.58	48				41.58	24				41.58	28
41.6	42				41.6	22				41.6	22
41.62	40				41.62	26				41.62	30
41.64	44				41.64	20				41.64	26
41.66	48				41.66	26				41.66	28
41.68	36				41.68	20				41.68	32
41.7	40				41.7	20				41.7	28
41.72	44				41.72	16				41.72	36
41.74	40				41.74	18				41.74	46
41.76	22				41.76	30				41.76	62
41.78	32				41.78	18				41.78	48
41.8	30				41.8	20				41.8	62
41.82	26				41.82	20				41.82	90
41.84	28				41.84	22				41.84	144
41.86	26				41.86	16				41.86	192
41.88	28				41.88	14				41.88	284
41.9	32				41.9	14				41.9	470
41.92	32				41.92	10				41.92	720
41.94	34				41.94	18				41.94	858
41.96	32				41.96	24				41.96	658
41.98	24				41.98	20				41.98	506
42	34				42	16				42	364
42.02	34				42.02	16				42.02	426
42.04	22				42.04	18				42.04	462
42.06	48				42.06	18				42.06	410
42.08	32				42.08	14				42.08	342
42.1	22				42.1	16				42.1	164
42.12	30				42.12	14				42.12	126
42.14	24				42.14	14				42.14	66
42.16	28				42.16	22				42.16	70
42.18	40				42.18	20				42.18	42
42.2	28				42.2	20				42.2	38
42.22	30				42.22	20				42.22	20
42.24	30				42.24	12				42.24	36
42.26	24				42.26	20				42.26	20
42.28	44				42.28	24				42.28	20
42.3	30				42.3	16				42.3	28
42.32	28				42.32	14				42.32	24
42.34	24				42.34	12				42.34	20
42.36	26				42.36	16				42.36	16
42.38	20				42.38	16				42.38	18
42.4	32				42.4	14				42.4	20
42.42	36				42.42	20				42.42	22
42.44	32				42.44	16				42.44	14
42.46	30				42.46	18				42.46	12
42.48	28				42.48	20				42.48	18
42.5	26				42.5	16				42.5	12
42.52	26				42.52	16				42.52	14
42.54	34				42.54	22				42.54	6
42.56	36				42.56	16				42.56	8
42.58	30				42.58	18				42.58	10
42.6	24				42.6	12				42.6	16
42.62	32				42.62	18				42.62	12
42.64	24				42.64	24				42.64	12
42.66	30				42.66	16				42.66	20
42.68	38				42.68	10				42.68	14
42.7	24				42.7	14				42.7	20
42.72	36				42.72	12				42.72	16
42.74	50				42.74	12				42.74	14
42.76	22				42.76	10				42.76	18
42.78	20				42.78	18				42.78	8
42.8	20				42.8	12				42.8	10
42.82	40				42.82	22				42.82	16
42.84	26				42.84	22				42.84	22
42.86	32				42.86	10				42.86	20
42.88	28				42.88	18				42.88	14
42.9	22				42.9	20				42.9	12
42.92	40				42.92	20				42.92	16
42.94	22				42.94	22				42.94	18
42.96	28				42.96	22				42.96	8
42.98	26				42.98	20				42.98	8
43	32				43	20				43	24
43.02	38				43.02	18				43.02	10
43.04	34				43.04	18				43.04	14
43.06	28				43.06	16				43.06	12
43.08	28				43.08	18				43.08	4
43.1	18				43.1	16				43.1	4
43.12	36				43.12	14				43.12	10
43.14	32				43.14	22				43.14	8
43.16	26				43.16	22				43.16	14
43.18	22				43.18	12				43.18	14
43.2	26				43.2	16				43.2	10
43.22	20				43.22	16				43.22	18
43.24	22				43.24	20				43.24	14
43.26	24				43.26	22				43.26	18
43.28	34				43.28	18				43.28	6
43.3	34				43.3	24				43.3	6
43.32	50				43.32	12				43.32	16
43.34	20				43.34	26				43.34	12
43.36	28				43.36	26				43.36	14
43.38	30				43.38	14				43.38	22
43.4	36				43.4	12				43.4	16
43.42	28				43.42	14				43.42	10
43.44	36				43.44	14				43.44	18
43.46	26				43.46	12				43.46	8
43.48	34				43.48	14				43.48	8
43.5	30				43.5	22				43.5	12
43.52	30				43.52	14				43.52	12
43.54	44				43.54	12				43.54	6
43.56	50				43.56	20				43.56	10
43.58	28				43.58	22				43.58	8
43.6	26				43.6	22				43.6	18
43.62	38				43.62	6				43.62	8
43.64	36				43.64	20				43.64	10
43.66	38				43.66	22				43.66	10
43.68	20				43.68	16				43.68	18
43.7	34				43.7	16				43.7	18
43.72	26				43.72	22				43.72	8
43.74	28				43.74	14				43.74	10
43.76	28				43.76	10				43.76	12
43.78	26				43.78	20				43.78	8
43.8	34				43.8	26				43.8	4
43.82	30				43.82	18				43.82	20
43.84	36				43.84	24				43.84	4
43.86	32				43.86	24				43.86	10
43.88	26				43.88	32				43.88	14
43.9	30				43.9	16				43.9	12
43.92	32				43.92	22				43.92	14
43.94	32				43.94	22				43.94	16
43.96	16				43.96	20				43.96	26
43.98	34				43.98	28				43.98	20
44	30				44	18				44	16
44.02	30				44.02	24				44.02	16
44.04	24				44.04	18				44.04	6
44.06	24				44.06	18				44.06	14
44.08	30				44.08	14				44.08	16
44.1	34				44.1	26				44.1	18
44.12	24				44.12	22				44.12	16
44.14	36				44.14	20				44.14	12
44.16	24				44.16	20				44.16	12
44.18	24				44.18	22				44.18	8
44.2	26				44.2	24				44.2	18
44.22	20				44.22	20				44.22	16
44.24	36				44.24	22				44.24	12
44.26	30				44.26	26				44.26	18
44.28	24				44.28	16				44.28	16
44.3	24				44.3	32				44.3	16
44.32	24				44.32	26				44.32	14
44.34	32				44.34	12				44.34	28
44.36	26				44.36	34				44.36	16
44.38	26				44.38	28				44.38	14
44.4	38				44.4	30				44.4	16
44.42	36				44.42	32				44.42	14
44.44	38				44.44	24				44.44	26
44.46	28				44.46	32				44.46	22
44.48	30				44.48	42				44.48	20
44.5	36				44.5	32				44.5	22
44.52	36				44.52	40				44.52	24
44.54	24				44.54	44				44.54	24
44.56	34				44.56	50				44.56	36
44.58	36				44.58	44				44.58	20
44.6	32				44.6	42				44.6	28
44.62	30				44.62	56				44.62	26
44.64	28				44.64	60				44.64	38
44.66	28				44.66	68				44.66	26
44.68	34				44.68	84				44.68	34
44.7	30				44.7	110				44.7	28
44.72	36				44.72	128				44.72	26
44.74	24				44.74	124				44.74	18
44.76	30				44.76	190				44.76	26
44.78	30				44.78	238				44.78	24
44.8	24				44.8	244				44.8	28
44.82	42				44.82	380				44.82	30
44.84	28				44.84	416				44.84	28
44.86	32				44.86	520				44.86	34
44.88	34				44.88	656				44.88	56
44.9	26				44.9	834				44.9	58
44.92	24				44.92	844				44.92	80
44.94	36				44.94	952				44.94	96
44.96	42				44.96	952				44.96	110
44.98	28				44.98	854				44.98	136
45	38				45	774				45	164
45.02	28				45.02	714				45.02	172
45.04	22				45.04	614				45.04	144
45.06	36				45.06	580				45.06	140
45.08	24				45.08	544				45.08	128
45.1	28				45.1	430				45.1	104
45.12	26				45.12	356				45.12	116
45.14	28				45.14	274				45.14	118
45.16	42				45.16	198				45.16	102
45.18	30				45.18	156				45.18	58
45.2	34				45.2	116				45.2	40
45.22	28				45.22	102				45.22	44
45.24	36				45.24	80				45.24	30
45.26	40				45.26	74				45.26	32
45.28	24				45.28	62				45.28	30
45.3	32				45.3	70				45.3	24
45.32	28				45.32	56				45.32	22
45.34	26				45.34	54				45.34	34
45.36	28				45.36	50				45.36	16
45.38	42				45.38	64				45.38	14
45.4	26				45.4	62				45.4	16
45.42	20				45.42	56				45.42	14
45.44	38				45.44	48				45.44	16
45.46	26				45.46	68				45.46	22
45.48	26				45.48	60				45.48	26
45.5	38				45.5	72				45.5	6
45.52	38				45.52	76				45.52	18
45.54	28				45.54	88				45.54	14
45.56	34				45.56	96				45.56	22
45.58	28				45.58	142				45.58	16
45.6	30				45.6	146				45.6	6
45.62	38				45.62	210				45.62	10
45.64	30				45.64	290				45.64	8
45.66	26				45.66	396				45.66	8
45.68	38				45.68	502				45.68	6
45.7	32				45.7	694				45.7	12
45.72	26				45.72	930				45.72	10
45.74	30				45.74	1002				45.74	10
45.76	40				45.76	1030				45.76	18
45.78	22				45.78	966				45.78	6
45.8	28				45.8	908				45.8	20
45.82	30				45.82	822				45.82	10
45.84	34				45.84	714				45.84	18
45.86	32				45.86	702				45.86	10
45.88	34				45.88	602				45.88	6
45.9	28				45.9	536				45.9	18
45.92	26				45.92	466				45.92	10
45.94	18				45.94	306				45.94	18
45.96	36				45.96	244				45.96	16
45.98	26				45.98	182				45.98	14
46	34				46	156				46	14
46.02	44				46.02	104				46.02	12
46.04	22				46.04	94				46.04	12
46.06	30				46.06	78				46.06	18
46.08	40				46.08	40				46.08	12
46.1	30				46.1	50				46.1	12
46.12	38				46.12	36				46.12	8
46.14	22				46.14	50				46.14	12
46.16	28				46.16	32				46.16	18
46.18	40				46.18	40				46.18	14
46.2	26				46.2	32				46.2	12
46.22	34				46.22	34				46.22	16
46.24	30				46.24	16				46.24	18
46.26	40				46.26	20				46.26	10
46.28	34				46.28	24				46.28	16
46.3	28				46.3	30				46.3	18
46.32	22				46.32	26				46.32	12
46.34	22				46.34	30				46.34	14
46.36	30				46.36	32				46.36	16
46.38	38				46.38	20				46.38	10
46.4	34				46.4	18				46.4	12
46.42	26				46.42	24				46.42	14
46.44	32				46.44	30				46.44	16
46.46	30				46.46	24				46.46	10
46.48	38				46.48	18				46.48	14
46.5	36				46.5	14				46.5	14
46.52	34				46.52	24				46.52	22
46.54	38				46.54	26				46.54	10
46.56	28				46.56	20				46.56	22
46.58	32				46.58	16				46.58	20
46.6	54				46.6	28				46.6	18
46.62	38				46.62	26				46.62	20
46.64	44				46.64	18				46.64	16
46.66	42				46.66	18				46.66	16
46.68	54				46.68	12				46.68	38
46.7	54				46.7	22				46.7	32
46.72	60				46.72	18				46.72	44
46.74	70				46.74	20				46.74	84
46.76	88				46.76	16				46.76	66
46.78	98				46.78	20				46.78	64
46.8	132				46.8	10				46.8	58
46.82	136				46.82	18				46.82	46
46.84	186				46.84	18				46.84	70
46.86	242				46.86	22				46.86	56
46.88	282				46.88	18				46.88	54
46.9	372				46.9	18				46.9	32
46.92	478				46.92	18				46.92	44
46.94	562				46.94	12				46.94	30
46.96	636				46.96	20				46.96	30
46.98	636				46.98	26				46.98	30
47	658				47	14				47	28
47.02	520				47.02	20				47.02	16
47.04	464				47.04	12				47.04	10
47.06	378				47.06	18				47.06	14
47.08	390				47.08	12				47.08	16
47.1	368				47.1	22				47.1	12
47.12	334				47.12	20				47.12	10
47.14	274				47.14	18				47.14	12
47.16	166				47.16	8				47.16	8
47.18	156				47.18	20				47.18	14
47.2	100				47.2	16				47.2	14
47.22	78				47.22	14				47.22	8
47.24	74				47.24	18				47.24	22
47.26	50				47.26	14				47.26	16
47.28	60				47.28	16				47.28	14
47.3	38				47.3	20				47.3	16
47.32	50				47.32	16				47.32	12
47.34	48				47.34	20				47.34	22
47.36	40				47.36	14				47.36	14
47.38	46				47.38	12				47.38	16
47.4	32				47.4	22				47.4	22
47.42	36				47.42	20				47.42	24
47.44	38				47.44	20				47.44	16
47.46	32				47.46	22				47.46	20
47.48	32				47.48	18				47.48	18
47.5	30				47.5	24				47.5	14
47.52	34				47.52	36				47.52	20
47.54	32				47.54	34				47.54	14
47.56	40				47.56	24				47.56	6
47.58	30				47.58	34				47.58	16
47.6	36				47.6	42				47.6	14
47.62	34				47.62	34				47.62	16
47.64	50				47.64	40				47.64	22
47.66	38				47.66	48				47.66	22
47.68	38				47.68	48				47.68	22
47.7	30				47.7	72				47.7	22
47.72	30				47.72	68				47.72	14
47.74	32				47.74	88				47.74	16
47.76	42				47.76	114				47.76	20
47.78	40				47.78	152				47.78	8
47.8	50				47.8	196				47.8	18
47.82	46				47.82	260				47.82	28
47.84	48				47.84	264				47.84	22
47.86	70				47.86	344				47.86	28
47.88	56				47.88	314				47.88	28
47.9	58				47.9	302				47.9	26
47.92	68				47.92	278				47.92	24
47.94	92				47.94	278				47.94	28
47.96	96				47.96	224				47.96	20
47.98	140				47.98	228				47.98	8
48	204				48	190				48	18
48.02	296				48.02	184				48.02	28
48.04	412				48.04	176				48.04	22
48.06	508				48.06	152				48.06	28
48.08	650				48.08	112				48.08	28
48.1	632				48.1	84				48.1	26
48.12	604				48.12	94				48.12	22
48.14	528				48.14	62				48.14	20
48.16	470				48.16	62				48.16	20
48.18	452				48.18	58				48.18	8
48.2	474				48.2	56				48.2	18
48.22	478				48.22	54				48.22	28
48.24	408				48.24	38				48.24	22
48.26	326				48.26	42				48.26	28
48.28	300				48.28	44				48.28	28
48.3	216				48.3	30				48.3	28
48.32	178				48.32	32				48.32	28
48.34	142				48.34	26				48.34	34
48.36	128				48.36	20				48.36	16
48.38	98				48.38	22				48.38	16
48.4	88				48.4	18				48.4	16
48.42	106				48.42	26				48.42	16
48.44	86				48.44	24				48.44	18
48.46	78				48.46	22				48.46	12
48.48	86				48.48	20				48.48	16
48.5	78				48.5	18				48.5	14
48.52	70				48.52	16				48.52	16
48.54	72				48.54	14				48.54	14
48.56	52				48.56	18				48.56	16
48.58	66				48.58	10				48.58	10
48.6	66				48.6	20				48.6	20
48.62	64				48.62	12				48.62	28
48.64	54				48.64	14				48.64	12
48.66	42				48.66	14				48.66	16
48.68	56				48.68	18				48.68	10
48.7	54				48.7	18				48.7	12
48.72	42				48.72	16				48.72	18
48.74	44				48.74	14				48.74	22
48.76	50				48.76	12				48.76	12
48.78	28				48.78	22				48.78	16
48.8	44				48.8	14				48.8	22
48.82	38				48.82	10				48.82	20
48.84	46				48.84	14				48.84	24
48.86	40				48.86	18				48.86	12
48.88	24				48.88	20				48.88	20
48.9	36				48.9	12				48.9	14
48.92	34				48.92	14				48.92	16
48.94	38				48.94	16				48.94	14
48.96	30				48.96	18				48.96	40
48.98	36				48.98	16				48.98	44
49	36				49	12				49	50
49.02	36				49.02	10				49.02	70
49.04	30				49.04	16				49.04	64
49.06	32				49.06	16				49.06	104
49.08	28				49.08	18				49.08	148
49.1	30				49.1	10				49.1	176
49.12	36				49.12	14				49.12	230
49.14	36				49.14	16				49.14	204
49.16	28				49.16	22				49.16	162
49.18	34				49.18	22				49.18	114
49.2	30				49.2	14				49.2	86
49.22	18				49.22	14				49.22	90
49.24	20				49.24	6				49.24	130
49.26	32				49.26	14				49.26	120
49.28	26				49.28	6				49.28	104
49.3	28				49.3	16				49.3	54
49.32	28				49.32	8				49.32	60
49.34	30				49.34	14				49.34	26
49.36	26				49.36	14				49.36	40
49.38	26				49.38	16				49.38	18
49.4	28				49.4	12				49.4	26
49.42	28				49.42	14				49.42	20
49.44	24				49.44	14				49.44	22
49.46	26				49.46	18				49.46	30
49.48	40				49.48	16				49.48	20
49.5	36				49.5	16				49.5	22
49.52	24				49.52	12				49.52	30
49.54	38				49.54	18				49.54	22
49.56	28				49.56	18				49.56	30
49.58	40				49.58	12				49.58	22
49.6	30				49.6	14				49.6	18
49.62	38				49.62	16				49.62	26
49.64	38				49.64	8				49.64	26
49.66	32				49.66	20				49.66	34
49.68	24				49.68	14				49.68	44
49.7	32				49.7	14				49.7	38
49.72	40				49.72	20				49.72	58
49.74	36				49.74	18				49.74	56
49.76	36				49.76	14				49.76	54
49.78	46				49.78	14				49.78	62
49.8	64				49.8	14				49.8	84
49.82	42				49.82	18				49.82	110
49.84	66				49.84	26				49.84	152
49.86	88				49.86	16				49.86	238
49.88	100				49.88	18				49.88	310
49.9	138				49.9	24				49.9	514
49.92	210				49.92	20				49.92	778
[truncated: 1,004 more rows]

## Sheet: Figure 1b
Figure 1b
α-NaLaS2		Standard card			β-NaYS2		Standard card			β-KLuS2		Standard card			β-NaGdS2		Standard card
2theta	I	2theta	I		2theta	I	2theta	I		2theta	I	2theta	I		2theta	I	2theta	I
10	36	26.252	20		10	36	13.27	92.6		10	38	13.4692	999		10	34	13.322	100
10.02	26	30.4196	100		10.02	40	26.209	68.12		10.02	32	26.845	409		10.02	34	25.9766	26
10.04	28	43.5343	67		10.04	30	26.721	53.45		10.04	42	27.129	112		10.04	30	26.8531	23
10.06	30	51.5675	16		10.06	30	27.341	50.58		10.06	36	27.9855	276		10.06	30	27.1531	19
10.08	28	54.0113	20		10.08	40	31.495	190.36		10.08	42	32.1787	918		10.08	36	31.3644	83
10.1	20	63.2709	10		10.1	36	34.311	51.11		10.1	38	35.026	158		10.1	28	34.1966	14
10.12	38	69.7071	5		10.12	44	40.562	37.83		10.12	34	41.1968	28		10.12	34	40.9081	16
10.14	40	71.798	21		10.14	26	40.993	85.61		10.14	36	41.7937	153		10.14	28	44.7763	36
10.16	38	79.9417	17		10.16	30	44.741	164.26		10.16	34	45.5974	283		10.16	34	45.0817	27
10.18	24	85.8936	3		10.18	36	45.536	167.61		10.18	28	46.6949	274		10.18	30	52.9904	6
10.2	30	95.7478	6		10.2	34	47.642	70.21		10.2	38	48.824	156		10.2	34	53.3902	8
10.22	32	101.714	4		10.22	40	52.879	53.17		10.22	28	53.8672	45		10.22	28	56.1884	17
10.24	34	103.749	12		10.24	34	53.299	56.77		10.24	34	54.6845	49		10.24	38	58.2854	2
10.26	30	112.045	10		10.26	32	53.583	48.78		10.26	32	54.8404	104		10.26	44	62.4535	15
10.28	38	118.568	2		10.28	36	53.932	46.56		10.28	38	55.3247	39		10.28	30	62.688	11
10.3	38	120.849	1		10.3	34	55.053	145.22		10.3	30	55.9474	43		10.3	34	65.6567	6
10.32	26	130.563	6		10.32	34	56.417	151.63		10.32	32	57.8434	124		10.32	32	70.6649	2
10.34	36	138.88	2		10.34	28	57.235	85.46		10.34	34	58.2963	57		10.34	24	71.5921	1
10.36	40	141.953	5		10.36	30	58.235	44.88		10.36	24	59.684	28		10.36	30	71.907	5
10.38	34				10.38	36	62.602	34.44		10.38	44	64.0009	37		10.38	30	72.4817	2
10.4	24				10.4	38	62.919	73.43		10.4	30	64.4425	34		10.4	26	73.9299	17
10.42	44				10.42	40	65.748	138.39		10.42	36	67.3185	67		10.42	32	74.5408	10
10.44	24				10.44	42	66.497	25.48		10.44	44	67.7386	15		10.44	36	80.347	3
10.46	40				10.46	32				10.46	34	71.7981	9		10.46	36	83.2108	11
10.48	32				10.48	30				10.48	40	72.7656	16		10.48	34
10.5	30				10.5	22				10.5	38	74.0041	14		10.5	32
10.52	38				10.52	36				10.52	42	74.6926	29		10.52	32
10.54	34				10.54	28				10.54	26	75.241	25		10.54	26
10.56	38				10.56	30				10.56	38	75.77	80		10.56	28
10.58	26				10.58	42				10.58	32	77.4001	82		10.58	28
10.6	32				10.6	36				10.6	34	77.7973	22		10.6	34
10.62	32				10.62	46				10.62	26	79.0089	20		10.62	32
10.64	36				10.64	32				10.64	40	83.2631	27		10.64	38
10.66	32				10.66	36				10.66	24	83.5188	39		10.66	26
10.68	26				10.68	28				10.68	36	85.9031	54		10.68	28
10.7	32				10.7	38				10.7	30	86.6947	28		10.7	26
10.72	16				10.72	32				10.72	34	88.2795	19		10.72	36
10.74	38				10.74	26				10.74	36	89.3088	5		10.74	26
10.76	30				10.76	14				10.76	36	89.4329	3		10.76	46
10.78	32				10.78	34				10.78	18				10.78	38
10.8	34				10.8	38				10.8	38				10.8	30
10.82	38				10.82	34				10.82	26				10.82	34
10.84	32				10.84	34				10.84	30				10.84	46
10.86	40				10.86	22				10.86	46				10.86	30
10.88	40				10.88	36				10.88	32				10.88	28
10.9	28				10.9	38				10.9	44				10.9	46
10.92	38				10.92	30				10.92	30				10.92	28
10.94	34				10.94	30				10.94	30				10.94	28
10.96	36				10.96	34				10.96	36				10.96	26
10.98	26				10.98	38				10.98	30				10.98	36
11	28				11	30				11	32				11	24
11.02	38				11.02	34				11.02	28				11.02	32
11.04	36				11.04	26				11.04	52				11.04	30
11.06	30				11.06	26				11.06	34				11.06	30
11.08	34				11.08	32				11.08	30				11.08	40
11.1	36				11.1	38				11.1	32				11.1	26
11.12	16				11.12	38				11.12	34				11.12	38
11.14	34				11.14	26				11.14	32				11.14	22
11.16	32				11.16	46				11.16	28				11.16	32
11.18	28				11.18	32				11.18	36				11.18	28
11.2	40				11.2	20				11.2	32				11.2	46
11.22	26				11.22	48				11.22	30				11.22	30
11.24	30				11.24	46				11.24	34				11.24	30
11.26	32				11.26	22				11.26	26				11.26	26
11.28	42				11.28	34				11.28	20				11.28	24
11.3	26				11.3	28				11.3	38				11.3	26
11.32	30				11.32	36				11.32	34				11.32	28
11.34	30				11.34	24				11.34	28				11.34	36
11.36	32				11.36	28				11.36	38				11.36	26
11.38	26				11.38	28				11.38	26				11.38	38
11.4	38				11.4	32				11.4	26				11.4	32
11.42	28				11.42	22				11.42	36				11.42	28
11.44	32				11.44	26				11.44	32				11.44	36
11.46	28				11.46	30				11.46	28				11.46	32
11.48	22				11.48	20				11.48	20				11.48	28
11.5	28				11.5	26				11.5	26				11.5	32
11.52	32				11.52	30				11.52	34				11.52	34
11.54	24				11.54	26				11.54	30				11.54	30
11.56	30				11.56	22				11.56	30				11.56	38
11.58	42				11.58	28				11.58	32				11.58	36
11.6	30				11.6	42				11.6	40				11.6	22
11.62	40				11.62	34				11.62	28				11.62	30
11.64	34				11.64	30				11.64	36				11.64	30
11.66	36				11.66	28				11.66	32				11.66	42
11.68	38				11.68	28				11.68	26				11.68	28
11.7	30				11.7	26				11.7	50				11.7	36
11.72	38				11.72	14				11.72	40				11.72	34
11.74	32				11.74	32				11.74	28				11.74	36
11.76	40				11.76	36				11.76	32				11.76	24
11.78	36				11.78	26				11.78	24				11.78	38
11.8	34				11.8	32				11.8	30				11.8	28
11.82	40				11.82	30				11.82	22				11.82	26
11.84	26				11.84	34				11.84	42				11.84	34
11.86	42				11.86	24				11.86	34				11.86	28
11.88	32				11.88	36				11.88	28				11.88	24
11.9	28				11.9	30				11.9	32				11.9	30
11.92	22				11.92	38				11.92	32				11.92	20
11.94	38				11.94	22				11.94	24				11.94	24
11.96	44				11.96	28				11.96	24				11.96	38
11.98	32				11.98	22				11.98	30				11.98	36
12	38				12	32				12	24				12	26
12.02	46				12.02	26				12.02	32				12.02	24
12.04	32				12.04	24				12.04	30				12.04	30
12.06	28				12.06	14				12.06	34				12.06	36
12.08	34				12.08	20				12.08	30				12.08	28
12.1	36				12.1	28				12.1	38				12.1	36
12.12	36				12.12	34				12.12	22				12.12	36
12.14	36				12.14	32				12.14	38				12.14	30
12.16	36				12.16	26				12.16	40				12.16	34
12.18	42				12.18	26				12.18	38				12.18	30
12.2	46				12.2	24				12.2	30				12.2	36
12.22	54				12.22	30				12.22	38				12.22	30
12.24	38				12.24	36				12.24	28				12.24	28
12.26	44				12.26	32				12.26	30				12.26	30
12.28	36				12.28	26				12.28	36				12.28	30
12.3	22				12.3	28				12.3	42				12.3	22
12.32	46				12.32	22				12.32	30				12.32	28
12.34	38				12.34	36				12.34	42				12.34	40
12.36	38				12.36	28				12.36	30				12.36	32
12.38	38				12.38	28				12.38	42				12.38	22
12.4	28				12.4	28				12.4	26				12.4	28
12.42	38				12.42	24				12.42	28				12.42	30
12.44	44				12.44	30				12.44	42				12.44	28
12.46	32				12.46	30				12.46	40				12.46	32
12.48	42				12.48	28				12.48	32				12.48	40
12.5	42				12.5	22				12.5	34				12.5	20
12.52	40				12.52	30				12.52	32				12.52	36
12.54	40				12.54	26				12.54	34				12.54	36
12.56	38				12.56	20				12.56	36				12.56	26
12.58	40				12.58	38				12.58	34				12.58	24
12.6	36				12.6	42				12.6	30				12.6	38
12.62	40				12.62	36				12.62	36				12.62	32
12.64	38				12.64	38				12.64	38				12.64	30
12.66	54				12.66	46				12.66	42				12.66	30
12.68	56				12.68	42				12.68	40				12.68	32
12.7	36				12.7	40				12.7	38				12.7	42
12.72	44				12.72	40				12.72	38				12.72	44
12.74	54				12.74	52				12.74	44				12.74	36
12.76	58				12.76	60				12.76	40				12.76	28
12.78	36				12.78	50				12.78	50				12.78	34
12.8	52				12.8	54				12.8	56				12.8	34
12.82	52				12.82	50				12.82	62				12.82	46
12.84	48				12.84	82				12.84	62				12.84	40
12.86	58				12.86	74				12.86	70				12.86	46
12.88	54				12.88	72				12.88	56				12.88	50
12.9	42				12.9	74				12.9	84				12.9	50
12.92	42				12.92	110				12.92	74				12.92	62
12.94	54				12.94	98				12.94	84				12.94	68
12.96	46				12.96	124				12.96	82				12.96	54
12.98	52				12.98	138				12.98	98				12.98	72
13	44				13	134				13	124				13	80
13.02	51				13.02	160				13.02	142				13.02	76
13.04	46				13.04	162				13.04	148				13.04	96
13.06	55				13.06	216				13.06	158				13.06	108
13.08	44				13.08	234				13.08	134				13.08	124
13.1	54				13.1	260				13.1	172				13.1	114
13.12	58				13.12	306				13.12	210				13.12	134
13.14	36				13.14	332				13.14	230				13.14	142
13.16	52				13.16	396				13.16	288				13.16	148
13.18	52				13.18	460				13.18	330				13.18	200
13.2	48				13.2	590				13.2	408				13.2	260
13.22	58				13.22	752				13.22	478				13.22	330
13.24	54				13.24	1042				13.24	628				13.24	470
13.26	42				13.26	1458				13.26	798				13.26	652
13.28	40				13.28	1882				13.28	1018				13.28	826
13.3	40				13.3	2374				13.3	1228				13.3	1102
13.32	26				13.32	2494				13.32	1426				13.32	1210
13.34	44				13.34	2292				13.34	1400				13.34	1214
13.36	54				13.36	1772				13.36	1320				13.36	1116
13.38	58				13.38	1216				13.38	986				13.38	940
13.4	36				13.4	756				13.4	688				13.4	724
13.42	52				13.42	456				13.42	454				13.42	522
13.44	52				13.44	270				13.44	236				13.44	318
13.46	48				13.46	174				13.46	180				13.46	176
13.48	58				13.48	114				13.48	144				13.48	144
13.5	58				13.5	118				13.5	88				13.5	100
13.52	48				13.52	80				13.52	96				13.52	92
13.54	58				13.54	72				13.54	80				13.54	70
13.56	48				13.56	66				13.56	70				13.56	66
13.58	36				13.58	62				13.58	58				13.58	56
13.6	54				13.6	50				13.6	60				13.6	44
13.62	52				13.62	64				13.62	74				13.62	42
13.64	38				13.64	52				13.64	50				13.64	50
13.66	44				13.66	44				13.66	64				13.66	48
13.68	50				13.68	32				13.68	34				13.68	42
13.7	44				13.7	32				13.7	48				13.7	42
13.72	32				13.72	34				13.72	46				13.72	44
13.74	44				13.74	36				13.74	38				13.74	26
13.76	44				13.76	34				13.76	40				13.76	30
13.78	50				13.78	40				13.78	30				13.78	36
13.8	30				13.8	34				13.8	38				13.8	28
13.82	36				13.82	28				13.82	26				13.82	40
13.84	44				13.84	30				13.84	36				13.84	32
13.86	44				13.86	44				13.86	32				13.86	28
13.88	36				13.88	26				13.88	34				13.88	28
13.9	42				13.9	32				13.9	24				13.9	26
13.92	48				13.92	30				13.92	30				13.92	22
13.94	50				13.94	30				13.94	28				13.94	30
13.96	44				13.96	40				13.96	28				13.96	28
13.98	32				13.98	30				13.98	24				13.98	32
14	40				14	26				14	32				14	22
14.02	38				14.02	28				14.02	32				14.02	28
14.04	46				14.04	28				14.04	34				14.04	24
14.06	40				14.06	26				14.06	36				14.06	20
14.08	48				14.08	38				14.08	38				14.08	24
14.1	40				14.1	30				14.1	22				14.1	32
14.12	50				14.12	32				14.12	24				14.12	36
14.14	30				14.14	32				14.14	28				14.14	30
14.16	44				14.16	38				14.16	32				14.16	36
14.18	38				14.18	28				14.18	32				14.18	26
14.2	36				14.2	28				14.2	26				14.2	26
14.22	48				14.22	34				14.22	28				14.22	24
14.24	38				14.24	26				14.24	22				14.24	32
14.26	34				14.26	20				14.26	30				14.26	22
14.28	34				14.28	30				14.28	36				14.28	28
14.3	32				14.3	32				14.3	40				14.3	32
14.32	32				14.32	24				14.32	24				14.32	28
14.34	46				14.34	22				14.34	30				14.34	36
14.36	38				14.36	28				14.36	32				14.36	32
14.38	34				14.38	28				14.38	36				14.38	22
14.4	36				14.4	24				14.4	30				14.4	26
14.42	38				14.42	30				14.42	26				14.42	34
14.44	34				14.44	26				14.44	34				14.44	20
14.46	42				14.46	38				14.46	20				14.46	30
14.48	40				14.48	30				14.48	28				14.48	26
14.5	38				14.5	32				14.5	30				14.5	30
14.52	50				14.52	34				14.52	28				14.52	24
14.54	24				14.54	24				14.54	22				14.54	24
14.56	40				14.56	26				14.56	34				14.56	32
14.58	40				14.58	34				14.58	30				14.58	28
14.6	42				14.6	32				14.6	34				14.6	20
14.62	32				14.62	30				14.62	36				14.62	22
14.64	32				14.64	32				14.64	28				14.64	20
14.66	36				14.66	34				14.66	32				14.66	28
14.68	40				14.68	36				14.68	28				14.68	24
14.7	38				14.7	40				14.7	18				14.7	26
14.72	46				14.72	26				14.72	24				14.72	32
14.74	38				14.74	22				14.74	32				14.74	28
14.76	34				14.76	28				14.76	30				14.76	30
14.78	34				14.78	36				14.78	28				14.78	32
14.8	36				14.8	24				14.8	24				14.8	24
14.82	32				14.82	20				14.82	36				14.82	26
14.84	30				14.84	32				14.84	30				14.84	24
14.86	42				14.86	28				14.86	34				14.86	24
14.88	32				14.88	24				14.88	38				14.88	30
14.9	42				14.9	20				14.9	24				14.9	22
14.92	38				14.92	34				14.92	30				14.92	22
14.94	34				14.94	40				14.94	30				14.94	18
14.96	28				14.96	30				14.96	30				14.96	28
14.98	40				14.98	32				14.98	30				14.98	32
15	46				15	24				15	24				15	26
15.02	24				15.02	20				15.02	32				15.02	24
15.04	36				15.04	26				15.04	20				15.04	24
15.06	36				15.06	30				15.06	34				15.06	36
15.08	40				15.08	28				15.08	30				15.08	28
15.1	40				15.1	24				15.1	30				15.1	26
15.12	48				15.12	36				15.12	32				15.12	20
15.14	36				15.14	32				15.14	34				15.14	30
15.16	26				15.16	38				15.16	26				15.16	28
15.18	32				15.18	18				15.18	16				15.18	32
15.2	32				15.2	30				15.2	30				15.2	34
15.22	26				15.22	26				15.22	32				15.22	30
15.24	40				15.24	34				15.24	32				15.24	30
15.26	32				15.26	24				15.26	38				15.26	20
15.28	30				15.28	24				15.28	38				15.28	18
15.3	40				15.3	34				15.3	30				15.3	24
15.32	42				15.32	24				15.32	38				15.32	22
15.34	32				15.34	28				15.34	32				15.34	22
15.36	30				15.36	24				15.36	18				15.36	26
15.38	38				15.38	28				15.38	28				15.38	18
15.4	26				15.4	28				15.4	30				15.4	24
15.42	32				15.42	26				15.42	34				15.42	28
15.44	34				15.44	20				15.44	34				15.44	30
15.46	34				15.46	24				15.46	38				15.46	22
15.48	54				15.48	30				15.48	20				15.48	22
15.5	46				15.5	26				15.5	36				15.5	24
15.52	40				15.52	20				15.52	40				15.52	22
15.54	32				15.54	26				15.54	22				15.54	26
15.56	32				15.56	40				15.56	38				15.56	30
15.58	42				15.58	30				15.58	30				15.58	32
15.6	32				15.6	28				15.6	38				15.6	30
15.62	38				15.62	30				15.62	28				15.62	20
15.64	32				15.64	18				15.64	26				15.64	34
15.66	42				15.66	32				15.66	28				15.66	22
15.68	36				15.68	22				15.68	28				15.68	30
15.7	38				15.7	30				15.7	22				15.7	24
15.72	36				15.72	30				15.72	18				15.72	30
15.74	32				15.74	22				15.74	42				15.74	18
15.76	36				15.76	34				15.76	22				15.76	32
15.78	32				15.78	32				15.78	30				15.78	32
15.8	40				15.8	24				15.8	30				15.8	30
15.82	26				15.82	26				15.82	30				15.82	30
15.84	32				15.84	22				15.84	40				15.84	42
15.86	34				15.86	26				15.86	24				15.86	34
15.88	34				15.88	40				15.88	28				15.88	36
15.9	28				15.9	32				15.9	30				15.9	30
15.92	30				15.92	28				15.92	28				15.92	20
15.94	38				15.94	30				15.94	26				15.94	26
15.96	20				15.96	34				15.96	24				15.96	22
15.98	30				15.98	22				15.98	32				15.98	28
16	38				16	28				16	36				16	32
16.02	28				16.02	30				16.02	20				16.02	34
16.04	34				16.04	26				16.04	34				16.04	24
16.06	36				16.06	28				16.06	32				16.06	32
16.08	34				16.08	40				16.08	30				16.08	24
16.1	30				16.1	32				16.1	28				16.1	28
16.12	42				16.12	34				16.12	36				16.12	26
16.14	34				16.14	20				16.14	22				16.14	24
16.16	30				16.16	22				16.16	28				16.16	32
16.18	30				16.18	32				16.18	32				16.18	28
16.2	34				16.2	28				16.2	32				16.2	26
16.22	26				16.22	18				16.22	20				16.22	24
16.24	28				16.24	32				16.24	42				16.24	20
16.26	26				16.26	26				16.26	22				16.26	28
16.28	30				16.28	32				16.28	28				16.28	38
16.3	30				16.3	26				16.3	28				16.3	30
16.32	30				16.32	38				16.32	28				16.32	20
16.34	18				16.34	22				16.34	32				16.34	24
16.36	44				16.36	30				16.36	42				16.36	30
16.38	34				16.38	30				16.38	26				16.38	34
16.4	28				16.4	36				16.4	38				16.4	22
16.42	28				16.42	28				16.42	34				16.42	28
16.44	28				16.44	30				16.44	26				16.44	32
16.46	36				16.46	30				16.46	30				16.46	32
16.48	40				16.48	32				16.48	22				16.48	28
16.5	38				16.5	20				16.5	38				16.5	24
16.52	32				16.52	24				16.52	36				16.52	34
16.54	26				16.54	26				16.54	32				16.54	22
16.56	36				16.56	26				16.56	34				16.56	38
16.58	36				16.58	20				16.58	24				16.58	36
16.6	32				16.6	30				16.6	28				16.6	42
16.62	30				16.62	38				16.62	28				16.62	34
16.64	38				16.64	20				16.64	36				16.64	24
16.66	32				16.66	32				16.66	28				16.66	26
16.68	40				16.68	28				16.68	28				16.68	34
16.7	30				16.7	18				16.7	28				16.7	32
16.72	32				16.72	28				16.72	28				16.72	28
16.74	30				16.74	30				16.74	34				16.74	24
16.76	40				16.76	30				16.76	32				16.76	26
16.78	32				16.78	30				16.78	36				16.78	20
16.8	26				16.8	20				16.8	20				16.8	36
16.82	40				16.82	24				16.82	28				16.82	32
16.84	30				16.84	30				16.84	28				16.84	32
16.86	38				16.86	26				16.86	40				16.86	32
16.88	40				16.88	26				16.88	40				16.88	24
16.9	30				16.9	32				16.9	22				16.9	26
16.92	40				16.92	36				16.92	30				16.92	32
16.94	28				16.94	22				16.94	32				16.94	24
16.96	34				16.96	28				16.96	28				16.96	24
16.98	34				16.98	22				16.98	30				16.98	34
17	26				17	26				17	40				17	32
17.02	34				17.02	26				17.02	34				17.02	28
17.04	26				17.04	32				17.04	38				17.04	38
17.06	22				17.06	28				17.06	22				17.06	32
17.08	36				17.08	36				17.08	40				17.08	24
17.1	24				17.1	32				17.1	20				17.1	24
17.12	34				17.12	26				17.12	18				17.12	26
17.14	30				17.14	32				17.14	36				17.14	26
17.16	28				17.16	32				17.16	38				17.16	46
17.18	36				17.18	32				17.18	26				17.18	24
17.2	36				17.2	26				17.2	34				17.2	24
17.22	28				17.22	30				17.22	26				17.22	24
17.24	28				17.24	20				17.24	24				17.24	28
17.26	42				17.26	34				17.26	28				17.26	22
17.28	26				17.28	22				17.28	34				17.28	26
17.3	30				17.3	30				17.3	32				17.3	38
17.32	38				17.32	24				17.32	28				17.32	32
17.34	38				17.34	26				17.34	28				17.34	38
17.36	30				17.36	38				17.36	30				17.36	30
17.38	18				17.38	22				17.38	32				17.38	30
17.4	34				17.4	24				17.4	30				17.4	34
17.42	24				17.42	26				17.42	28				17.42	34
17.44	38				17.44	24				17.44	24				17.44	18
17.46	34				17.46	34				17.46	26				17.46	28
17.48	26				17.48	34				17.48	26				17.48	28
17.5	32				17.5	34				17.5	36				17.5	24
17.52	32				17.52	28				17.52	24				17.52	34
17.54	30				17.54	32				17.54	30				17.54	26
17.56	36				17.56	24				17.56	30				17.56	30
17.58	40				17.58	32				17.58	36				17.58	32
17.6	28				17.6	26				17.6	24				17.6	24
17.62	44				17.62	32				17.62	30				17.62	32
17.64	42				17.64	32				17.64	32				17.64	26
17.66	24				17.66	26				17.66	26				17.66	26
17.68	28				17.68	36				17.68	30				17.68	32
17.7	36				17.7	32				17.7	48				17.7	36
17.72	32				17.72	30				17.72	28				17.72	30
17.74	34				17.74	32				17.74	32				17.74	34
17.76	18				17.76	28				17.76	26				17.76	24
17.78	32				17.78	28				17.78	38				17.78	24
17.8	28				17.8	26				17.8	34				17.8	30
17.82	32				17.82	22				17.82	38				17.82	28
17.84	34				17.84	26				17.84	34				17.84	24
17.86	28				17.86	30				17.86	30				17.86	30
17.88	34				17.88	30				17.88	30				17.88	36
17.9	38				17.9	36				17.9	28				17.9	36
17.92	26				17.92	30				17.92	32				17.92	26
17.94	30				17.94	40				17.94	26				17.94	26
17.96	44				17.96	34				17.96	34				17.96	36
17.98	32				17.98	30				17.98	32				17.98	24
18	24				18	18				18	36				18	34
18.02	36				18.02	32				18.02	26				18.02	32
18.04	28				18.04	32				18.04	36				18.04	32
18.06	34				18.06	34				18.06	34				18.06	38
18.08	42				18.08	26				18.08	28				18.08	48
18.1	34				18.1	22				18.1	28				18.1	26
18.12	34				18.12	20				18.12	34				18.12	28
18.14	30				18.14	20				18.14	30				18.14	28
18.16	46				18.16	38				18.16	44				18.16	26
18.18	34				18.18	36				18.18	22				18.18	34
18.2	32				18.2	32				18.2	28				18.2	26
18.22	30				18.22	32				18.22	26				18.22	24
18.24	44				18.24	28				18.24	30				18.24	28
18.26	42				18.26	24				18.26	22				18.26	34
18.28	38				18.28	26				18.28	36				18.28	42
18.3	26				18.3	24				18.3	34				18.3	20
18.32	30				18.32	28				18.32	28				18.32	30
18.34	36				18.34	24				18.34	42				18.34	26
18.36	28				18.36	22				18.36	40				18.36	16
18.38	32				18.38	32				18.38	38				18.38	30
18.4	32				18.4	22				18.4	28				18.4	20
18.42	34				18.42	32				18.42	24				18.42	34
18.44	40				18.44	26				18.44	34				18.44	26
18.46	30				18.46	30				18.46	22				18.46	24
18.48	28				18.48	20				18.48	42				18.48	30
18.5	40				18.5	28				18.5	36				18.5	24
18.52	32				18.52	46				18.52	30				18.52	24
18.54	28				18.54	20				18.54	34				18.54	26
18.56	24				18.56	26				18.56	26				18.56	34
18.58	22				18.58	18				18.58	28				18.58	24
18.6	24				18.6	32				18.6	34				18.6	26
18.62	38				18.62	22				18.62	22				18.62	26
18.64	44				18.64	24				18.64	42				18.64	34
18.66	34				18.66	24				18.66	28				18.66	36
18.68	36				18.68	26				18.68	24				18.68	38
18.7	40				18.7	28				18.7	24				18.7	38
18.72	34				18.72	30				18.72	36				18.72	28
18.74	26				18.74	46				18.74	32				18.74	22
18.76	40				18.76	34				18.76	30				18.76	24
18.78	28				18.78	32				18.78	34				18.78	40
18.8	26				18.8	38				18.8	32				18.8	32
18.82	28				18.82	22				18.82	28				18.82	22
18.84	28				18.84	34				18.84	36				18.84	28
18.86	30				18.86	26				18.86	40				18.86	34
18.88	28				18.88	28				18.88	28				18.88	30
18.9	34				18.9	28				18.9	36				18.9	30
18.92	36				18.92	34				18.92	32				18.92	16
18.94	38				18.94	40				18.94	34				18.94	36
18.96	36				18.96	32				18.96	34				18.96	28
18.98	40				18.98	34				18.98	34				18.98	38
19	36				19	30				19	32				19	26
19.02	28				19.02	32				19.02	26				19.02	34
19.04	34				19.04	28				19.04	34				19.04	34
19.06	36				19.06	38				19.06	36				19.06	32
19.08	32				19.08	20				19.08	30				19.08	22
19.1	30				19.1	30				19.1	40				19.1	28
19.12	34				19.12	34				19.12	34				19.12	22
19.14	32				19.14	34				19.14	36				19.14	26
19.16	26				19.16	30				19.16	32				19.16	36
19.18	32				19.18	24				19.18	34				19.18	34
19.2	24				19.2	22				19.2	38				19.2	28
19.22	38				19.22	24				19.22	36				19.22	36
19.24	32				19.24	34				19.24	20				19.24	32
19.26	30				19.26	32				19.26	34				19.26	34
19.28	28				19.28	20				19.28	28				19.28	32
19.3	30				19.3	42				19.3	28				19.3	32
19.32	28				19.32	38				19.32	36				19.32	28
19.34	30				19.34	38				19.34	32				19.34	28
19.36	30				19.36	28				19.36	40				19.36	18
19.38	32				19.38	28				19.38	36				19.38	36
19.4	34				19.4	30				19.4	34				19.4	28
19.42	38				19.42	38				19.42	26				19.42	30
19.44	34				19.44	38				19.44	28				19.44	22
19.46	18				19.46	32				19.46	30				19.46	30
19.48	30				19.48	34				19.48	30				19.48	34
19.5	34				19.5	32				19.5	36				19.5	32
19.52	32				19.52	30				19.52	24				19.52	26
19.54	24				19.54	32				19.54	40				19.54	28
19.56	22				19.56	38				19.56	20				19.56	28
19.58	32				19.58	36				19.58	22				19.58	26
19.6	30				19.6	30				19.6	32				19.6	28
19.62	28				19.62	28				19.62	28				19.62	30
19.64	24				19.64	34				19.64	26				19.64	22
19.66	32				19.66	40				19.66	30				19.66	40
19.68	38				19.68	22				19.68	28				19.68	22
19.7	26				19.7	24				19.7	30				19.7	36
19.72	32				19.72	26				19.72	34				19.72	32
19.74	46				19.74	24				19.74	38				19.74	26
19.76	40				19.76	40				19.76	40				19.76	34
19.78	30				19.78	30				19.78	32				19.78	32
19.8	40				19.8	36				19.8	32				19.8	36
19.82	42				19.82	34				19.82	38				19.82	30
19.84	30				19.84	42				19.84	22				19.84	28
19.86	34				19.86	38				19.86	24				19.86	24
19.88	40				19.88	34				19.88	30				19.88	30
19.9	30				19.9	32				19.9	24				19.9	36
19.92	32				19.92	30				19.92	44				19.92	24
19.94	34				19.94	32				19.94	40				19.94	28
19.96	30				19.96	28				19.96	32				19.96	22
19.98	26				19.98	26				19.98	28				19.98	38
20	32				20	28				20	30				20	38
20.02	30				20.02	20				20.02	28				20.02	24
20.04	38				20.04	30				20.04	44				20.04	26
20.06	40				20.06	24				20.06	22				20.06	28
20.08	30				20.08	34				20.08	26				20.08	36
20.1	30				20.1	24				20.1	38				20.1	36
20.12	22				20.12	26				20.12	30				20.12	22
20.14	28				20.14	32				20.14	34				20.14	24
20.16	30				20.16	30				20.16	40				20.16	34
20.18	36				20.18	34				20.18	34				20.18	32
20.2	38				20.2	26				20.2	26				20.2	38
20.22	28				20.22	36				20.22	36				20.22	26
20.24	32				20.24	24				20.24	40				20.24	36
20.26	40				20.26	28				20.26	20				20.26	30
20.28	30				20.28	42				20.28	26				20.28	30
20.3	34				20.3	36				20.3	30				20.3	36
20.32	38				20.32	38				20.32	30				20.32	26
20.34	30				20.34	40				20.34	22				20.34	32
20.36	36				20.36	36				20.36	32				20.36	34
20.38	32				20.38	28				20.38	24				20.38	22
20.4	38				20.4	34				20.4	36				20.4	26
20.42	30				20.42	34				20.42	34				20.42	24
20.44	48				20.44	34				20.44	34				20.44	34
20.46	28				20.46	22				20.46	22				20.46	26
20.48	44				20.48	38				20.48	26				20.48	28
20.5	22				20.5	28				20.5	30				20.5	26
20.52	36				20.52	34				20.52	34				20.52	32
20.54	38				20.54	28				20.54	34				20.54	40
20.56	36				20.56	30				20.56	40				20.56	30
20.58	32				20.58	26				20.58	40				20.58	36
20.6	28				20.6	26				20.6	36				20.6	38
20.62	38				20.62	32				20.62	46				20.62	32
20.64	32				20.64	24				20.64	26				20.64	22
20.66	24				20.66	24				20.66	32				20.66	22
20.68	24				20.68	42				20.68	38				20.68	22
20.7	38				20.7	32				20.7	40				20.7	42
20.72	36				20.72	38				20.72	30				20.72	26
20.74	40				20.74	38				20.74	32				20.74	26
20.76	46				20.76	26				20.76	38				20.76	26
20.78	38				20.78	32				20.78	40				20.78	30
20.8	36				20.8	26				20.8	30				20.8	26
20.82	42				20.82	26				20.82	40				20.82	18
20.84	34				20.84	20				20.84	38				20.84	34
20.86	32				20.86	44				20.86	40				20.86	36
20.88	32				20.88	38				20.88	28				20.88	34
20.9	38				20.9	18				20.9	30				20.9	36
20.92	28				20.92	18				20.92	34				20.92	42
20.94	34				20.94	20				20.94	36				20.94	30
20.96	40				20.96	46				20.96	42				20.96	36
20.98	38				20.98	30				20.98	26				20.98	32
21	28				21	38				21	30				21	36
21.02	30				21.02	34				21.02	34				21.02	28
21.04	32				21.04	28				21.04	36				21.04	30
21.06	44				21.06	26				21.06	36				21.06	32
21.08	38				21.08	24				21.08	34				21.08	40
21.1	28				21.1	34				21.1	38				21.1	32
21.12	40				21.12	32				21.12	40				21.12	34
21.14	36				21.14	20				21.14	34				21.14	34
21.16	30				21.16	34				21.16	32				21.16	24
21.18	34				21.18	44				21.18	36				21.18	34
21.2	28				21.2	32				21.2	30				21.2	30
21.22	42				21.22	26				21.22	38				21.22	26
21.24	36				21.24	38				21.24	32				21.24	20
21.26	28				21.26	26				21.26	38				21.26	28
21.28	34				21.28	26				21.28	36				21.28	32
21.3	44				21.3	32				21.3	24				21.3	36
21.32	32				21.32	18				21.32	22				21.32	38
21.34	34				21.34	26				21.34	30				21.34	36
21.36	34				21.36	32				21.36	38				21.36	32
21.38	30				21.38	28				21.38	28				21.38	36
21.4	22				21.4	32				21.4	28				21.4	30
21.42	26				21.42	28				21.42	28				21.42	32
21.44	32				21.44	38				21.44	36				21.44	34
21.46	44				21.46	34				21.46	38				21.46	36
21.48	40				21.48	36				21.48	18				21.48	24
21.5	30				21.5	30				21.5	40				21.5	22
21.52	28				21.52	20				21.52	34				21.52	26
21.54	30				21.54	30				21.54	36				21.54	22
21.56	42				21.56	38				21.56	44				21.56	20
21.58	38				21.58	32				21.58	30				21.58	32
21.6	42				21.6	32				21.6	32				21.6	30
21.62	26				21.62	38				21.62	24				21.62	38
21.64	38				21.64	40				21.64	28				21.64	32
21.66	28				21.66	30				21.66	34				21.66	28
21.68	34				21.68	26				21.68	44				21.68	36
21.7	32				21.7	32				21.7	36				21.7	24
21.72	36				21.72	32				21.72	40				21.72	34
21.74	30				21.74	34				21.74	32				21.74	32
21.76	36				21.76	32				21.76	36				21.76	36
21.78	24				21.78	34				21.78	38				21.78	38
21.8	32				21.8	34				21.8	26				21.8	38
21.82	40				21.82	28				21.82	34				21.82	28
21.84	28				21.84	32				21.84	40				21.84	28
21.86	36				21.86	34				21.86	36				21.86	24
21.88	34				21.88	28				21.88	22				21.88	32
21.9	38				21.9	22				21.9	28				21.9	24
21.92	30				21.92	32				21.92	32				21.92	28
21.94	38				21.94	32				21.94	38				21.94	28
21.96	34				21.96	32				21.96	34				21.96	32
21.98	22				21.98	36				21.98	34				21.98	34
22	30				22	22				22	32				22	34
22.02	42				22.02	24				22.02	30				22.02	36
22.04	32				22.04	28				22.04	44				22.04	32
22.06	40				22.06	28				22.06	40				22.06	32
22.08	32				22.08	34				22.08	34				22.08	36
22.1	38				22.1	40				22.1	30				22.1	28
22.12	30				22.12	34				22.12	36				22.12	24
22.14	38				22.14	30				22.14	38				22.14	28
22.16	40				22.16	32				22.16	28				22.16	22
22.18	20				22.18	24				22.18	34				22.18	30
22.2	36				22.2	32				22.2	24				22.2	32
22.22	42				22.22	24				22.22	32				22.22	30
22.24	34				22.24	28				22.24	42				22.24	32
22.26	40				22.26	24				22.26	40				22.26	32
22.28	30				22.28	26				22.28	34				22.28	32
22.3	32				22.3	36				22.3	32				22.3	30
22.32	36				22.32	30				22.32	26				22.32	28
22.34	32				22.34	30				22.34	24				22.34	34
22.36	34				22.36	30				22.36	40				22.36	34
22.38	28				22.38	38				22.38	38				22.38	26
22.4	26				22.4	26				22.4	26				22.4	34
22.42	30				22.42	32				22.42	34				22.42	28
22.44	30				22.44	34				22.44	24				22.44	28
22.46	24				22.46	32				22.46	36				22.46	24
22.48	40				22.48	32				22.48	28				22.48	34
22.5	38				22.5	38				22.5	34				22.5	34
22.52	34				22.52	26				22.52	32				22.52	34
22.54	44				22.54	30				22.54	38				22.54	22
22.56	38				22.56	34				22.56	30				22.56	40
22.58	32				22.58	36				22.58	34				22.58	32
22.6	32				22.6	34				22.6	32				22.6	24
22.62	32				22.62	30				22.62	34				22.62	30
22.64	28				22.64	28				22.64	32				22.64	30
22.66	28				22.66	36				22.66	32				22.66	22
22.68	34				22.68	32				22.68	30				22.68	22
22.7	26				22.7	28				22.7	34				22.7	30
22.72	30				22.72	32				22.72	34				22.72	38
22.74	32				22.74	28				22.74	22				22.74	28
22.76	32				22.76	30				22.76	38				22.76	32
22.78	24				22.78	24				22.78	26				22.78	34
22.8	38				22.8	32				22.8	32				22.8	30
22.82	32				22.82	24				22.82	16				22.82	34
22.84	28				22.84	36				22.84	24				22.84	44
22.86	38				22.86	30				22.86	34				22.86	34
22.88	34				22.88	24				22.88	36				22.88	42
22.9	30				22.9	34				22.9	28				22.9	28
22.92	40				22.92	26				22.92	32				22.92	22
22.94	22				22.94	34				22.94	42				22.94	24
22.96	28				22.96	34				22.96	26				22.96	28
22.98	40				22.98	32				22.98	38				22.98	22
23	46				23	32				23	32				23	28
23.02	36				23.02	36				23.02	26				23.02	34
23.04	40				23.04	22				23.04	36				23.04	32
23.06	38				23.06	38				23.06	38				23.06	28
23.08	30				23.08	42				23.08	24				23.08	28
23.1	36				23.1	30				23.1	32				23.1	28
23.12	34				23.12	38				23.12	34				23.12	28
23.14	38				23.14	20				23.14	34				23.14	24
23.16	32				23.16	44				23.16	30				23.16	24
23.18	30				23.18	30				23.18	46				23.18	50
23.2	32				23.2	32				23.2	30				23.2	32
23.22	36				23.22	40				23.22	30				23.22	26
23.24	30				23.24	38				23.24	38				23.24	26
23.26	28				23.26	38				23.26	32				23.26	32
23.28	34				23.28	34				23.28	32				23.28	34
23.3	28				23.3	32				23.3	30				23.3	38
23.32	28				23.32	24				23.32	26				23.32	26
23.34	32				23.34	32				23.34	26				23.34	28
23.36	26				23.36	30				23.36	30				23.36	24
23.38	32				23.38	24				23.38	38				23.38	38
23.4	40				23.4	42				23.4	30				23.4	30
23.42	32				23.42	26				23.42	32				23.42	26
23.44	32				23.44	40				23.44	26				23.44	40
23.46	32				23.46	36				23.46	34				23.46	32
23.48	12				23.48	24				23.48	34				23.48	32
23.5	32				23.5	36				23.5	38				23.5	22
23.52	26				23.52	34				23.52	22				23.52	34
23.54	24				23.54	42				23.54	38				23.54	20
23.56	30				23.56	30				23.56	28				23.56	26
23.58	30				23.58	22				23.58	28				23.58	34
23.6	28				23.6	32				23.6	32				23.6	28
23.62	28				23.62	32				23.62	28				23.62	24
23.64	38				23.64	26				23.64	36				23.64	22
23.66	28				23.66	28				23.66	28				23.66	18
23.68	28				23.68	26				23.68	28				23.68	20
23.7	36				23.7	28				23.7	28				23.7	18
23.72	34				23.72	38				23.72	28				23.72	30
23.74	24				23.74	32				23.74	28				23.74	24
23.76	26				23.76	32				23.76	28				23.76	24
23.78	30				23.78	34				23.78	34				23.78	22
23.8	40				23.8	22				23.8	28				23.8	32
23.82	32				23.82	26				23.82	30				23.82	30
23.84	28				23.84	34				23.84	28				23.84	30
23.86	28				23.86	42				23.86	36				23.86	30
23.88	26				23.88	28				23.88	34				23.88	32
23.9	44				23.9	36				23.9	28				23.9	34
23.92	34				23.92	16				23.92	26				23.92	34
23.94	20				23.94	26				23.94	26				23.94	32
23.96	32				23.96	30				23.96	28				23.96	26
23.98	32				23.98	28				23.98	28				23.98	26
24	30				24	26				24	30				24	28
24.02	34				24.02	26				24.02	38				24.02	24
24.04	32				24.04	36				24.04	28				24.04	30
24.06	32				24.06	26				24.06	32				24.06	24
24.08	26				24.08	32				24.08	28				24.08	30
24.1	24				24.1	32				24.1	28				24.1	22
24.12	26				24.12	30				24.12	28				24.12	24
24.14	26				24.14	36				24.14	22				24.14	22
24.16	32				24.16	24				24.16	24				24.16	28
24.18	40				24.18	30				24.18	28				24.18	30
24.2	28				24.2	36				24.2	26				24.2	26
24.22	28				24.22	22				24.22	22				24.22	32
24.24	32				24.24	20				24.24	30				24.24	32
24.26	36				24.26	28				24.26	30				24.26	32
24.28	26				24.28	26				24.28	24				24.28	22
24.3	28				24.3	26				24.3	22				24.3	24
24.32	36				24.32	32				24.32	16				24.32	26
24.34	22				24.34	32				24.34	34				24.34	16
24.36	48				24.36	24				24.36	32				24.36	22
24.38	28				24.38	30				24.38	24				24.38	26
24.4	36				24.4	22				24.4	24				24.4	24
24.42	24				24.42	26				24.42	34				24.42	26
24.44	32				24.44	22				24.44	24				24.44	30
24.46	32				24.46	32				24.46	26				24.46	20
24.48	20				24.48	38				24.48	32				24.48	24
24.5	32				24.5	24				24.5	20				24.5	24
24.52	32				24.52	28				24.52	26				24.52	30
24.54	20				24.54	28				24.54	36				24.54	22
24.56	30				24.56	36				24.56	28				24.56	28
24.58	32				24.58	40				24.58	30				24.58	26
24.6	32				24.6	30				24.6	26				24.6	20
24.62	30				24.62	12				24.62	26				24.62	20
24.64	34				24.64	34				24.64	26				24.64	24
24.66	34				24.66	24				24.66	30				24.66	18
24.68	32				24.68	28				24.68	22				24.68	16
24.7	34				24.7	26				24.7	28				24.7	26
24.72	26				24.72	32				24.72	24				24.72	30
24.74	30				24.74	30				24.74	26				24.74	26
24.76	32				24.76	38				24.76	32				24.76	30
24.78	34				24.78	34				24.78	40				24.78	32
24.8	28				24.8	28				24.8	32				24.8	26
24.82	28				24.82	36				24.82	28				24.82	24
24.84	22				24.84	32				24.84	24				24.84	26
24.86	30				24.86	38				24.86	24				24.86	24
24.88	22				24.88	20				24.88	22				24.88	18
24.9	16				24.9	24				24.9	20				24.9	20
24.92	28				24.92	26				24.92	26				24.92	28
24.94	32				24.94	24				24.94	24				24.94	24
24.96	32				24.96	34				24.96	22				24.96	32
24.98	26				24.98	28				24.98	18				24.98	18
25	28				25	24				25	30				25	28
25.02	28				25.02	34				25.02	28				25.02	22
25.04	32				25.04	22				25.04	22				25.04	32
25.06	38				25.06	30				25.06	34				25.06	20
25.08	28				25.08	28				25.08	40				25.08	26
25.1	26				25.1	18				25.1	18				25.1	30
25.12	26				25.12	20				25.12	38				25.12	26
25.14	28				25.14	20				25.14	26				25.14	30
25.16	30				25.16	26				25.16	30				25.16	20
25.18	18				25.18	28				25.18	24				25.18	20
25.2	24				25.2	38				25.2	24				25.2	20
25.22	34				25.22	28				25.22	20				25.22	30
25.24	34				25.24	22				25.24	36				25.24	30
25.26	20				25.26	14				25.26	26				25.26	26
25.28	38				25.28	20				25.28	38				25.28	24
25.3	38				25.3	34				25.3	34				25.3	26
25.32	34				25.32	22				25.32	24				25.32	34
25.34	26				25.34	22				25.34	28				25.34	34
25.36	34				25.36	16				25.36	34				25.36	28
25.38	38				25.38	24				25.38	30				25.38	22
25.4	30				25.4	20				25.4	26				25.4	26
25.42	30				25.42	36				25.42	28				25.42	44
25.44	32				25.44	38				25.44	18				25.44	24
25.46	36				25.46	20				25.46	26				25.46	26
25.48	58				25.48	28				25.48	20				25.48	42
25.5	34				25.5	28				25.5	34				25.5	26
25.52	32				25.52	28				25.52	38				25.52	26
25.54	44				25.54	30				25.54	26				25.54	28
25.56	30				25.56	32				25.56	28				25.56	36
25.58	34				25.58	30				25.58	32				25.58	28
25.6	40				25.6	24				25.6	32				25.6	30
25.62	38				25.62	28				25.62	28				25.62	24
25.64	32				25.64	22				25.64	18				25.64	30
25.66	50				25.66	30				25.66	28				25.66	32
25.68	46				25.68	32				25.68	22				25.68	26
25.7	34				25.7	30				25.7	28				25.7	46
25.72	30				25.72	22				25.72	26				25.72	42
25.74	32				25.74	24				25.74	34				25.74	46
25.76	38				25.76	34				25.76	26				25.76	26
25.78	38				25.78	32				25.78	16				25.78	30
25.8	48				25.8	28				25.8	26				25.8	54
25.82	26				25.82	32				25.82	38				25.82	42
25.84	30				25.84	36				25.84	24				25.84	64
25.86	46				25.86	36				25.86	24				25.86	56
25.88	32				25.88	26				25.88	16				25.88	64
25.9	16				25.9	20				25.9	32				25.9	92
25.92	34				25.92	46				25.92	24				25.92	138
25.94	36				25.94	40				25.94	20				25.94	134
25.96	32				25.96	40				25.96	24				25.96	168
25.98	30				25.98	46				25.98	20				25.98	228
26	58				26	50				26	16				26	298
26.02	34				26.02	44				26.02	24				26.02	352
26.04	30				26.04	48				26.04	28				26.04	442
26.06	48				26.06	62				26.06	22				26.06	392
26.08	52				26.08	54				26.08	18				26.08	364
26.1	42				26.1	58				26.1	24				26.1	340
26.12	76				26.12	90				26.12	26				26.12	272
26.14	74				26.14	86				26.14	26				26.14	174
26.16	90				26.16	108				26.16	36				26.16	164
26.18	108				26.18	122				26.18	32				26.18	116
26.2	158				26.2	162				26.2	24				26.2	74
26.22	208				26.22	210				26.22	34				26.22	64
26.24	244				26.24	256				26.24	42				26.24	42
26.26	310				26.26	352				26.26	34				26.26	48
26.28	306				26.28	500				26.28	30				26.28	32
26.3	342				26.3	634				26.3	30				26.3	44
26.32	252				26.32	712				26.32	38				26.32	38
26.34	182				26.34	734				26.34	38				26.34	28
26.36	182				26.36	696				26.36	34				26.36	36
26.38	132				26.38	634				26.38	38				26.38	32
26.4	90				26.4	496				26.4	48				26.4	34
26.42	68				26.42	396				26.42	36				26.42	38
26.44	52				26.44	272				26.44	36				26.44	30
26.46	54				26.46	178				26.46	50				26.46	36
26.48	46				26.48	118				26.48	62				26.48	32
26.5	30				26.5	96				26.5	68				26.5	46
26.52	38				26.52	64				26.52	48				26.52	36
26.54	38				26.54	66				26.54	78				26.54	38
26.56	36				26.56	62				26.56	90				26.56	32
26.58	38				26.58	50				26.58	88				26.58	34
26.6	30				26.6	52				26.6	106				26.6	46
26.62	46				26.62	52				26.62	142				26.62	46
26.64	42				26.64	56				26.64	166				26.64	50
26.66	40				26.66	54				26.66	256				26.66	68
26.68	36				26.68	64				26.68	308				26.68	66
26.7	52				26.7	74				26.7	410				26.7	84
26.72	44				26.72	80				26.72	520				26.72	90
26.74	30				26.74	90				26.74	698				26.74	112
26.76	46				26.76	102				26.76	880				26.76	144
26.78	42				26.78	146				26.78	1010				26.78	164
26.8	40				26.8	134				26.8	1042				26.8	190
26.82	30				26.82	174				26.82	1050				26.82	214
26.84	46				26.84	172				26.84	874				26.84	220
26.86	42				26.86	160				26.86	898				26.86	206
26.88	40				26.88	140				26.88	696				26.88	208
26.9	52				26.9	118				26.9	550				26.9	156
26.92	60				26.92	114				26.92	406				26.92	142
26.94	40				26.94	94				26.94	330				26.94	142
26.96	26				26.96	74				26.96	250				26.96	94
26.98	36				26.98	68				26.98	206				26.98	84
27	26				27	68				27	120				27	74
27.02	20				27.02	44				27.02	92				27.02	94
27.04	18				27.04	54				27.04	84				27.04	92
27.06	28				27.06	52				27.06	54				27.06	98
27.08	14				27.08	72				27.08	78				27.08	136
27.1	30				27.1	54				27.1	50				27.1	158
27.12	22				27.12	56				27.12	58				27.12	204
27.14	30				27.14	48				27.14	44				27.14	308
27.16	22				27.16	44				27.16	38				27.16	320
27.18	24				27.18	56				27.18	46				27.18	378
27.2	22				27.2	56				27.2	44				27.2	434
27.22	26				27.22	58				27.22	42				27.22	374
27.24	12				27.24	52				27.24	32				27.24	320
27.26	28				27.26	66				27.26	46				27.26	250
27.28	20				27.28	64				27.28	38				27.28	234
27.3	34				27.3	68				27.3	48				27.3	150
27.32	22				27.32	88				27.32	48				27.32	120
27.34	22				27.34	108				27.34	54				27.34	70
27.36	24				27.36	112				27.36	62				27.36	70
27.38	28				27.38	176				27.38	78				27.38	66
27.4	28				27.4	212				27.4	126				27.4	30
27.42	34				27.42	256				27.42	124				27.42	38
27.44	22				27.44	374				27.44	142				27.44	34
27.46	22				27.46	400				27.46	172				27.46	34
27.48	30				27.48	424				27.48	148				27.48	30
27.5	28				27.5	366				27.5	144				27.5	36
27.52	28				27.52	310				27.52	144				27.52	26
27.54	22				27.54	272				27.54	110				27.54	26
27.56	36				27.56	202				27.56	104				27.56	32
27.58	28				27.58	142				27.58	80				27.58	18
27.6	24				27.6	94				27.6	72				27.6	30
27.62	24				27.62	84				27.62	90				27.62	20
27.64	40				27.64	58				27.64	102				27.64	20
27.66	40				27.66	60				27.66	106				27.66	30
27.68	26				27.68	52				27.68	130				27.68	28
27.7	28				27.7	36				27.7	154				27.7	28
27.72	38				27.72	38				27.72	172				27.72	20
27.74	22				27.74	30				27.74	164				27.74	30
27.76	24				27.76	40				27.76	224				27.76	26
27.78	28				27.78	30				27.78	282				27.78	24
27.8	44				27.8	44				27.8	276				27.8	24
27.82	40				27.82	22				27.82	334				27.82	16
27.84	36				27.84	26				27.84	388				27.84	24
27.86	30				27.86	20				27.86	480				27.86	16
27.88	46				27.88	20				27.88	494				27.88	22
27.9	42				27.9	24				27.9	606				27.9	18
27.92	40				27.92	28				27.92	658				27.92	18
27.94	56				27.94	24				27.94	632				27.94	20
27.96	48				27.96	26				27.96	568				27.96	24
27.98	42				27.98	26				27.98	422				27.98	28
28	40				28	26				28	366				28	22
28.02	30				28.02	26				28.02	314				28.02	18
28.04	28				28.04	30				28.04	202				28.04	20
28.06	22				28.06	28				28.06	158				28.06	20
28.08	28				28.08	20				28.08	118				28.08	28
28.1	26				28.1	28				28.1	74				28.1	24
28.12	32				28.12	16				28.12	54				28.12	12
28.14	32				28.14	30				28.14	54				28.14	22
28.16	22				28.16	32				28.16	58				28.16	18
28.18	30				28.18	16				28.18	42				28.18	22
28.2	24				28.2	28				28.2	38				28.2	22
28.22	28				28.22	26				28.22	30				28.22	16
28.24	24				28.24	24				28.24	14				28.24	30
28.26	28				28.26	24				28.26	32				28.26	28
28.28	22				28.28	22				28.28	30				28.28	16
28.3	26				28.3	18				28.3	26				28.3	16
28.32	28				28.32	22				28.32	24				28.32	14
28.34	28				28.34	28				28.34	32				28.34	28
28.36	34				28.36	18				28.36	18				28.36	20
28.38	30				28.38	24				28.38	32				28.38	24
28.4	40				28.4	22				28.4	18				28.4	32
28.42	30				28.42	24				28.42	24				28.42	18
28.44	30				28.44	28				28.44	18				28.44	12
28.46	23				28.46	24				28.46	24				28.46	26
28.48	30				28.48	20				28.48	26				28.48	14
28.5	26				28.5	26				28.5	20				28.5	24
28.52	26				28.52	26				28.52	24				28.52	24
28.54	26				28.54	18				28.54	24				28.54	22
28.56	30				28.56	14				28.56	26				28.56	26
28.58	30				28.58	26				28.58	18				28.58	20
28.6	30				28.6	20				28.6	24				28.6	14
28.62	32				28.62	24				28.62	20				28.62	26
28.64	32				28.64	24				28.64	14				28.64	22
28.66	30				28.66	18				28.66	22				28.66	18
28.68	36				28.68	24				28.68	20				28.68	16
28.7	38				28.7	24				28.7	20				28.7	22
28.72	38				28.72	22				28.72	18				28.72	20
28.74	30				28.74	22				28.74	24				28.74	12
28.76	40				28.76	28				28.76	24				28.76	20
28.78	26				28.78	22				28.78	14				28.78	16
28.8	34				28.8	22				28.8	26				28.8	24
28.82	26				28.82	26				28.82	26				28.82	18
28.84	28				28.84	26				28.84	28				28.84	22
28.86	24				28.86	26				28.86	26				28.86	20
28.88	26				28.88	16				28.88	24				28.88	14
28.9	24				28.9	24				28.9	18				28.9	18
28.92	24				28.92	24				28.92	20				28.92	26
28.94	20				28.94	22				28.94	22				28.94	20
28.96	28				28.96	26				28.96	16				28.96	20
28.98	22				28.98	18				28.98	22				28.98	22
29	12				29	16				29	16				29	20
29.02	28				29.02	20				29.02	26				29.02	18
29.04	22				29.04	12				29.04	26				29.04	20
29.06	28				29.06	14				29.06	24				29.06	36
29.08	16				29.08	16				29.08	30				29.08	32
29.1	22				29.1	12				29.1	12				29.1	14
29.12	22				29.12	32				29.12	22				29.12	14
29.14	16				29.14	32				29.14	14				29.14	22
29.16	24				29.16	24				29.16	16				29.16	22
29.18	20				29.18	22				29.18	20				29.18	14
29.2	18				29.2	24				29.2	20				29.2	18
29.22	22				29.22	26				29.22	28				29.22	22
29.24	24				29.24	30				29.24	22				29.24	12
29.26	18				29.26	24				29.26	18				29.26	18
29.28	16				29.28	22				29.28	22				29.28	24
29.3	20				29.3	24				29.3	14				29.3	22
29.32	26				29.32	20				29.32	20				29.32	14
29.34	14				29.34	20				29.34	22				29.34	22
29.36	22				29.36	24				29.36	22				29.36	22
29.38	20				29.38	18				29.38	18				29.38	18
29.4	18				29.4	20				29.4	18				29.4	18
29.42	20				29.42	20				29.42	20				29.42	16
29.44	24				29.44	20				29.44	18				29.44	16
29.46	28				29.46	22				29.46	20				29.46	18
29.48	32				29.48	16				29.48	22				29.48	24
29.5	20				29.5	16				29.5	30				29.5	28
29.52	22				29.52	26				29.52	24				29.52	36
29.54	18				29.54	28				29.54	20				29.54	24
29.56	22				29.56	26				29.56	14				29.56	22
29.58	26				29.58	34				29.58	30				29.58	16
29.6	20				29.6	26				29.6	16				29.6	26
29.62	18				29.62	22				29.62	22				29.62	32
29.64	30				29.64	22				29.64	24				29.64	26
29.66	24				29.66	26				29.66	26				29.66	18
29.68	22				29.68	20				29.68	24				29.68	28
29.7	22				29.7	26				29.7	24				29.7	24
29.72	32				29.72	22				29.72	22				29.72	28
29.74	14				29.74	24				29.74	20				29.74	26
29.76	22				29.76	30				29.76	24				29.76	28
29.78	18				29.78	24				29.78	36				29.78	22
29.8	28				29.8	26				29.8	26				29.8	32
29.82	28				29.82	18				29.82	30				29.82	28
29.84	20				29.84	20				29.84	20				29.84	20
29.86	24				29.86	24				29.86	32				29.86	18
29.88	34				29.88	28				29.88	24				29.88	28
29.9	26				29.9	24				29.9	18				29.9	16
29.92	34				29.92	20				29.92	32				29.92	18
29.94	28				29.94	20				29.94	22				29.94	26
29.96	26				29.96	26				29.96	24				29.96	14
29.98	38				29.98	22				29.98	26				29.98	16
30	26				30	22				30	18				30	32
30.02	42				30.02	18				30.02	16				30.02	28
30.04	28				30.04	26				30.04	20				30.04	20
30.06	32				30.06	24				30.06	16				30.06	18
30.08	44				30.08	28				30.08	18				30.08	28
30.1	38				30.1	22				30.1	16				30.1	16
30.12	30				30.12	26				30.12	14				30.12	18
30.14	40				30.14	24				30.14	20				30.14	26
30.16	48				30.16	40				30.16	18				30.16	14
30.18	44				30.18	28				30.18	16				30.18	16
30.2	64				30.2	34				30.2	28				30.2	18
30.22	62				30.22	26				30.22	18				30.22	26
30.24	106				30.24	36				30.24	20				30.24	22
30.26	104				30.26	28				30.26	26				30.26	16
30.28	134				30.28	28				30.28	22				30.28	18
30.3	202				30.3	36				30.3	18				30.3	26
30.32	238				30.32	44				30.32	14				30.32	28
30.34	368				30.34	40				30.34	20				30.34	26
30.36	444				30.36	40				30.36	18				30.36	20
30.38	564				30.38	28				30.38	18				30.38	30
30.4	670				30.4	34				30.4	22				30.4	18
30.42	824				30.42	26				30.42	10				30.42	22
30.44	860				30.44	36				30.44	14				30.44	32
30.46	808				30.46	28				30.46	16				30.46	28
30.48	670				30.48	28				30.48	34				30.48	20
30.5	602				30.5	36				30.5	18				30.5	18
30.52	466				30.52	40				30.52	20				30.52	28
30.54	350				30.54	28				30.54	22				30.54	16
30.56	234				30.56	34				30.56	20				30.56	18
30.58	172				30.58	26				30.58	26				30.58	26
30.6	108				30.6	36				30.6	16				30.6	14
30.62	82				30.62	28				30.62	26				30.62	16
30.64	72				30.64	28				30.64	28				30.64	18
30.66	42				30.66	36				30.66	34				30.66	26
30.68	50				30.68	44				30.68	34				30.68	22
30.7	42				30.7	44				30.7	34				30.7	16
30.72	34				30.72	30				30.72	38				30.72	18
30.74	38				30.74	30				30.74	30				30.74	20
30.76	38				30.76	42				30.76	18				30.76	18
30.78	36				30.78	36				30.78	20				30.78	24
30.8	22				30.8	32				30.8	22				30.8	26
30.82	34				30.82	32				30.82	20				30.82	16
30.84	32				30.84	28				30.84	26				30.84	26
30.86	26				30.86	20				30.86	16				30.86	24
30.88	18				30.88	28				30.88	26				30.88	18
30.9	32				30.9	36				30.9	28				30.9	30
30.92	24				30.92	22				30.92	34				30.92	32
30.94	24				30.94	30				30.94	34				30.94	32
30.96	30				30.96	32				30.96	34				30.96	34
30.98	28				30.98	24				30.98	18				30.98	40
31	32				31	36				31	20				31	32
31.02	42				31.02	32				31.02	22				31.02	40
31.04	32				31.04	34				31.04	20				31.04	42
31.06	38				31.06	34				31.06	26				31.06	54
31.08	40				31.08	44				31.08	16				31.08	50
31.1	32				31.1	36				31.1	26				31.1	46
31.12	34				31.12	42				31.12	28				31.12	58
31.14	26				31.14	40				31.14	18				31.14	74
31.16	30				31.16	60				31.16	20				31.16	82
31.18	28				31.18	54				31.18	22				31.18	94
31.2	28				31.2	74				31.2	20				31.2	136
31.22	20				31.22	64				31.22	26				31.22	162
31.24	12				31.24	78				31.24	16				31.24	190
31.26	20				31.26	88				31.26	26				31.26	246
31.28	20				31.28	98				31.28	28				31.28	346
31.3	16				31.3	88				31.3	34				31.3	418
31.32	20				31.32	128				31.32	34				31.32	594
31.34	28				31.34	126				31.34	34				31.34	684
31.36	18				31.36	146				31.36	38				31.36	904
31.38	28				31.38	164				31.38	30				31.38	1064
31.4	16				31.4	184				31.4	32				31.4	1064
31.42	26				31.42	264				31.42	26				31.42	1048
31.44	24				31.44	324				31.44	26				31.44	904
31.46	16				31.46	388				31.46	28				31.46	756
31.48	20				31.48	540				31.48	32				31.48	636
31.5	18				31.5	698				31.5	40				31.5	532
31.52	22				31.52	950				31.52	34				31.52	402
31.54	24				31.54	1256				31.54	40				31.54	270
31.56	20				31.56	1640				31.56	40				31.56	184
31.58	20				31.58	2202				31.58	38				31.58	136
31.6	20				31.6	2840				31.6	46				31.6	120
31.62	22				31.62	3352				31.62	56				31.62	76
31.64	20				31.64	3522				31.64	68				31.64	62
31.66	22				31.66	3356				31.66	64				31.66	56
31.68	22				31.68	3046				31.68	74				31.68	46
31.7	20				31.7	2614				31.7	90				31.7	38
31.72	30				31.72	2130				31.72	86				31.72	48
31.74	30				31.74	1722				31.74	112				31.74	26
31.76	22				31.76	1246				31.76	90				31.76	30
31.78	26				31.78	874				31.78	106				31.78	36
31.8	22				31.8	612				31.8	142				31.8	34
31.82	20				31.82	406				31.82	176				31.82	32
31.84	26				31.84	302				31.84	206				31.84	20
31.86	28				31.86	218				31.86	292				31.86	18
31.88	36				31.88	186				31.88	364				31.88	22
31.9	34				31.9	162				31.9	406				31.9	34
31.92	30				31.92	130				31.92	610				31.92	18
31.94	46				31.94	110				31.94	776				31.94	24
31.96	42				31.96	84				31.96	1072				31.96	30
31.98	40				31.98	98				31.98	1350				31.98	26
32	30				32	62				32	1782				32	14
32.02	30				32.02	66				32.02	2100				32.02	14
32.04	22				32.04	60				32.04	2250				32.04	20
32.06	26				32.06	50				32.06	2148				32.06	24
32.08	22				32.08	50				32.08	1858				32.08	14
32.1	20				32.1	38				32.1	1736				32.1	34
32.12	26				32.12	40				32.12	1474				32.12	24
32.14	28				32.14	40				32.14	1206				32.14	18
32.16	36				32.16	30				32.16	926				32.16	30
32.18	34				32.18	50				32.18	650				32.18	30
32.2	30				32.2	36				32.2	428				32.2	16
32.22	40				32.22	36				32.22	258				32.22	14
32.24	26				32.24	24				32.24	208				32.24	18
32.26	16				32.26	26				32.26	164				32.26	18
32.28	22				32.28	40				32.28	126				32.28	18
32.3	22				32.3	30				32.3	84				32.3	14
32.32	22				32.32	26				32.32	86				32.32	18
32.34	18				32.34	30				32.34	80				32.34	20
32.36	20				32.36	22				32.36	62				32.36	20
32.38	16				32.38	38				32.38	54				32.38	14
32.4	22				32.4	30				32.4	58				32.4	12
32.42	12				32.42	26				32.42	48				32.42	20
32.44	24				32.44	22				32.44	42				32.44	16
32.46	20				32.46	22				32.46	38				32.46	10
32.48	18				32.48	20				32.48	22				32.48	14
32.5	14				32.5	20				32.5	24				32.5	20
32.52	24				32.52	22				32.52	20				32.52	18
32.54	12				32.54	28				32.54	28				32.54	20
32.56	16				32.56	24				32.56	24				32.56	22
32.58	16				32.58	22				32.58	26				32.58	16
32.6	20				32.6	36				32.6	26				32.6	16
32.62	20				32.62	22				32.62	0				32.62	20
32.64	20				32.64	26				32.64	20				32.64	16
32.66	20				32.66	26				32.66	26				32.66	20
32.68	24				32.68	26				32.68	28				32.68	10
32.7	14				32.7	16				32.7	24				32.7	16
32.72	14				32.72	32				32.72	22				32.72	18
32.74	18				32.74	22				32.74	14				32.74	24
32.76	18				32.76	18				32.76	18				32.76	10
32.78	22				32.78	10				32.78	18				32.78	16
32.8	18				32.8	24				32.8	22				32.8	10
32.82	22				32.82	26				32.82	24				32.82	20
32.84	16				32.84	32				32.84	16				32.84	20
32.86	20				32.86	20				32.86	22				32.86	18
32.88	12				32.88	24				32.88	16				32.88	16
32.9	20				32.9	20				32.9	18				32.9	18
32.92	20				32.92	28				32.92	20				32.92	12
32.94	16				32.94	26				32.94	16				32.94	10
32.96	16				32.96	18				32.96	16				32.96	22
32.98	14				32.98	22				32.98	14				32.98	20
33	18				33	20				33	12				33	12
33.02	12				33.02	12				33.02	16				33.02	18
33.04	16				33.04	20				33.04	20				33.04	12
33.06	14				33.06	24				33.06	12				33.06	16
33.08	8				33.08	18				33.08	16				33.08	20
33.1	16				33.1	22				33.1	12				33.1	12
33.12	12				33.12	14				33.12	16				33.12	16
33.14	18				33.14	18				33.14	20				33.14	10
33.16	12				33.16	16				33.16	20				33.16	12
33.18	20				33.18	24				33.18	22				33.18	14
33.2	14				33.2	26				33.2	8				33.2	14
33.22	14				33.22	18				33.22	14				33.22	16
33.24	10				33.24	16				33.24	14				33.24	18
33.26	14				33.26	16				33.26	14				33.26	14
33.28	14				33.28	16				33.28	18				33.28	24
33.3	18				33.3	24				33.3	14				33.3	16
33.32	20				33.32	20				33.32	16				33.32	6
33.34	10				33.34	28				33.34	22				33.34	14
33.36	18				33.36	22				33.36	10				33.36	18
33.38	10				33.38	18				33.38	20				33.38	14
33.4	16				33.4	18				33.4	18				33.4	20
33.42	18				33.42	16				33.42	16				33.42	12
33.44	20				33.44	18				33.44	12				33.44	24
33.46	14				33.46	26				33.46	20				33.46	20
33.48	14				33.48	20				33.48	10				33.48	18
33.5	18				33.5	14				33.5	12				33.5	14
33.52	14				33.52	20				33.52	18				33.52	14
33.54	10				33.54	16				33.54	20				33.54	14
33.56	14				33.56	18				33.56	14				33.56	20
33.58	18				33.58	20				33.58	10				33.58	22
33.6	10				33.6	10				33.6	12				33.6	12
33.62	20				33.62	18				33.62	18				33.62	20
33.64	18				33.64	20				33.64	10				33.64	14
33.66	12				33.66	20				33.66	12				33.66	22
33.68	16				33.68	20				33.68	10				33.68	14
33.7	12				33.7	26				33.7	20				33.7	12
33.72	10				33.72	26				33.72	14				33.72	18
33.74	16				33.74	20				33.74	12				33.74	20
33.76	14				33.76	18				33.76	16				33.76	16
33.78	14				33.78	18				33.78	14				33.78	20
33.8	10				33.8	22				33.8	20				33.8	20
33.82	16				33.82	16				33.82	20				33.82	22
33.84	18				33.84	12				33.84	12				33.84	14
33.86	10				33.86	24				33.86	16				33.86	20
33.88	18				33.88	18				33.88	16				33.88	16
33.9	12				33.9	24				33.9	12				33.9	22
33.92	14				33.92	30				33.92	16				33.92	30
33.94	14				33.94	20				33.94	12				33.94	16
33.96	16				33.96	16				33.96	12				33.96	20
33.98	10				33.98	18				33.98	16				33.98	26
34	16				34	22				34	14				34	26
34.02	20				34.02	16				34.02	6				34.02	30
34.04	14				34.04	22				34.04	12				34.04	34
34.06	24				34.06	22				34.06	16				34.06	30
34.08	16				34.08	30				34.08	8				34.08	56
34.1	12				34.1	24				34.1	18				34.1	46
34.12	18				34.12	18				34.12	10				34.12	68
34.14	14				34.14	26				34.14	16				34.14	74
34.16	8				34.16	26				34.16	22				34.16	102
34.18	24				34.18	22				34.18	16				34.18	106
34.2	8				34.2	22				34.2	14				34.2	148
34.22	16				34.22	26				34.22	20				34.22	160
34.24	6				34.24	32				34.24	18				34.24	182
34.26	18				34.26	42				34.26	20				34.26	172
34.28	16				34.28	40				34.28	20				34.28	186
34.3	14				34.3	54				34.3	18				34.3	128
34.32	18				34.32	58				34.32	16				34.32	146
34.34	16				34.34	72				34.34	22				34.34	110
34.36	16				34.36	76				34.36	14				34.36	106
34.38	14				34.38	110				34.38	20				34.38	68
34.4	16				34.4	124				34.4	14				34.4	54
34.42	18				34.42	172				34.42	20				34.42	36
34.44	10				34.44	208				34.44	24				34.44	30
34.46	14				34.46	206				34.46	22				34.46	28
34.48	14				34.48	228				34.48	24				34.48	28
34.5	10				34.5	194				34.5	26				34.5	16
34.52	16				34.52	164				34.52	32				34.52	26
34.54	16				34.54	184				34.54	40				34.54	16
34.56	14				34.56	146				34.56	26				34.56	26
34.58	14				34.58	120				34.58	30				34.58	24
34.6	12				34.6	84				34.6	40				34.6	16
34.62	24				34.62	70				34.62	44				34.62	10
34.64	8				34.64	64				34.64	38				34.64	20
34.66	18				34.66	48				34.66	62				34.66	16
34.68	18				34.68	40				34.68	68				34.68	22
34.7	22				34.7	36				34.7	72				34.7	12
34.72	26				34.72	40				34.72	112				34.72	18
34.74	30				34.74	28				34.74	140				34.74	12
34.76	20				34.76	32				34.76	180				34.76	18
34.78	20				34.78	18				34.78	232				34.78	16
34.8	24				34.8	24				34.8	288				34.8	10
34.82	24				34.82	22				34.82	336				34.82	14
34.84	28				34.84	22				34.84	364				34.84	10
34.86	20				34.86	16				34.86	362				34.86	12
34.88	26				34.88	24				34.88	356				34.88	14
34.9	22				34.9	22				34.9	310				34.9	16
34.92	30				34.92	18				34.92	270				34.92	14
34.94	18				34.94	16				34.94	224				34.94	14
34.96	18				34.96	22				34.96	194				34.96	16
34.98	20				34.98	12				34.98	144				34.98	18
35	16				35	16				35	116				35	16
35.02	16				35.02	14				35.02	86				35.02	12
35.04	10				35.04	12				35.04	48				35.04	12
35.06	22				35.06	14				35.06	48				35.06	10
35.08	10				35.08	22				35.08	36				35.08	12
35.1	10				35.1	18				35.1	30				35.1	16
35.12	16				35.12	24				35.12	20				35.12	18
35.14	20				35.14	16				35.14	30				35.14	14
35.16	16				35.16	8				35.16	32				35.16	12
35.18	10				35.18	12				35.18	14				35.18	22
35.2	18				35.2	16				35.2	14				35.2	16
35.22	20				35.22	20				35.22	16				35.22	16
35.24	18				35.24	20				35.24	10				35.24	14
35.26	14				35.26	18				35.26	14				35.26	18
35.28	18				35.28	14				35.28	18				35.28	14
35.3	22				35.3	16				35.3	14				35.3	12
35.32	16				35.32	26				35.32	18				35.32	6
35.34	16				35.34	14				35.34	18				35.34	18
35.36	18				35.36	20				35.36	10				35.36	14
35.38	12				35.38	20				35.38	14				35.38	18
35.4	20				35.4	16				35.4	12				35.4	10
35.42	22				35.42	22				35.42	10				35.42	16
35.44	10				35.44	16				35.44	16				35.44	14
35.46	14				35.46	16				35.46	10				35.46	14
35.48	20				35.48	16				35.48	18				35.48	18
35.5	16				35.5	14				35.5	16				35.5	14
35.52	8				35.52	14				35.52	12				35.52	18
35.54	16				35.54	18				35.54	16				35.54	28
35.56	16				35.56	12				35.56	14				35.56	12
35.58	14				35.58	20				35.58	8				35.58	18
35.6	16				35.6	16				35.6	14				35.6	10
35.62	18				35.62	18				35.62	14				35.62	16
35.64	12				35.64	16				35.64	14				35.64	12
35.66	18				35.66	26				35.66	12				35.66	18
35.68	20				35.68	18				35.68	18				35.68	16
35.7	16				35.7	24				35.7	14				35.7	26
35.72	22				35.72	16				35.72	10				35.72	10
35.74	14				35.74	16				35.74	12				35.74	16
35.76	24				35.76	18				35.76	16				35.76	14
35.78	22				35.78	18				35.78	10				35.78	14
35.8	14				35.8	16				35.8	8				35.8	14
35.82	12				35.82	20				35.82	16				35.82	18
35.84	20				35.84	16				35.84	12				35.84	12
35.86	22				35.86	8				35.86	10				35.86	18
35.88	10				35.88	14				35.88	28				35.88	12
35.9	12				35.9	28				35.9	12				35.9	10
35.92	24				35.92	28				35.92	12				35.92	16
35.94	16				35.94	18				35.94	16				35.94	8
35.96	18				35.96	20				35.96	14				35.96	16
35.98	18				35.98	22				35.98	10				35.98	8
36	14				36	12				36	12				36	16
36.02	14				36.02	16				36.02	20				36.02	12
36.04	14				36.04	22				36.04	14				36.04	14
36.06	16				36.06	24				36.06	16				36.06	8
36.08	8				36.08	24				36.08	8				36.08	16
36.1	20				36.1	20				36.1	12				36.1	14
36.12	18				36.12	16				36.12	10				36.12	14
36.14	12				36.14	20				36.14	10				36.14	14
36.16	14				36.16	16				36.16	14				36.16	6
36.18	20				36.18	20				36.18	6				36.18	12
36.2	20				36.2	20				36.2	12				36.2	12
36.22	16				36.22	14				36.22	14				36.22	16
36.24	16				36.24	16				36.24	18				36.24	6
36.26	14				36.26	20				36.26	10				36.26	22
36.28	18				36.28	16				36.28	16				36.28	14
36.3	26				36.3	14				36.3	12				36.3	12
36.32	22				36.32	20				36.32	12				36.32	12
36.34	22				36.34	20				36.34	22				36.34	10
36.36	24				36.36	18				36.36	24				36.36	10
36.38	24				36.38	22				36.38	12				36.38	8
36.4	24				36.4	14				36.4	10				36.4	14
36.42	36				36.42	24				36.42	14				36.42	20
36.44	28				36.44	22				36.44	12				36.44	16
36.46	28				36.46	14				36.46	12				36.46	14
36.48	36				36.48	24				36.48	12				36.48	10
36.5	30				36.5	12				36.5	10				36.5	10
36.52	20				36.52	22				36.52	20				36.52	16
36.54	36				36.54	22				36.54	14				36.54	18
36.56	20				36.56	14				36.56	12				36.56	14
36.58	26				36.58	16				36.58	12				36.58	18
36.6	20				36.6	18				36.6	12				36.6	16
36.62	16				36.62	20				36.62	12				36.62	16
36.64	14				36.64	14				36.64	14				36.64	8
36.66	20				36.66	20				36.66	10				36.66	10
36.68	12				36.68	14				36.68	12				36.68	18
36.7	22				36.7	14				36.7	16				36.7	14
36.72	18				36.72	16				36.72	18				36.72	10
36.74	16				36.74	18				36.74	10				36.74	12
36.76	18				36.76	18				36.76	16				36.76	12
36.78	16				36.78	10				36.78	10				36.78	14
36.8	14				36.8	20				36.8	4				36.8	14
36.82	20				36.82	16				36.82	12				36.82	16
36.84	12				36.84	18				36.84	14				36.84	14
36.86	6				36.86	20				36.86	8				36.86	12
36.88	20				36.88	22				36.88	10				36.88	14
36.9	12				36.9	22				36.9	12				36.9	14
36.92	16				36.92	18				36.92	14				36.92	14
36.94	16				36.94	26				36.94	18				36.94	8
36.96	12				36.96	14				36.96	10				36.96	12
36.98	16				36.98	20				36.98	10				36.98	20
37	20				37	18				37	6				37	12
37.02	8				37.02	10				37.02	14				37.02	8
37.04	12				37.04	14				37.04	12				37.04	18
37.06	18				37.06	14				37.06	16				37.06	18
37.08	12				37.08	10				37.08	12				37.08	20
37.1	14				37.1	18				37.1	10				37.1	10
37.12	18				37.12	14				37.12	10				37.12	10
37.14	8				37.14	18				37.14	10				37.14	18
37.16	10				37.16	20				37.16	12				37.16	14
37.18	16				37.18	22				37.18	18				37.18	12
37.2	20				37.2	14				37.2	6				37.2	4
37.22	20				37.22	20				37.22	14				37.22	22
37.24	18				37.24	18				37.24	12				37.24	14
37.26	20				37.26	28				37.26	12				37.26	16
37.28	18				37.28	14				37.28	18				37.28	12
37.3	20				37.3	18				37.3	14				37.3	8
37.32	10				37.32	22				37.32	16				37.32	14
37.34	12				37.34	12				37.34	12				37.34	12
37.36	20				37.36	14				37.36	12				37.36	10
37.38	18				37.38	18				37.38	16				37.38	10
37.4	12				37.4	18				37.4	6				37.4	8
37.42	16				37.42	10				37.42	10				37.42	10
37.44	20				37.44	16				37.44	16				37.44	24
37.46	12				37.46	18				37.46	12				37.46	18
37.48	12				37.48	14				37.48	4				37.48	12
37.5	14				37.5	22				37.5	18				37.5	12
37.52	20				37.52	18				37.52	8				37.52	12
37.54	12				37.54	10				37.54	14				37.54	20
37.56	24				37.56	18				37.56	8				37.56	14
37.58	14				37.58	16				37.58	14				37.58	8
37.6	6				37.6	22				37.6	8				37.6	14
37.62	10				37.62	18				37.62	6				37.62	12
37.64	12				37.64	14				37.64	12				37.64	20
37.66	18				37.66	18				37.66	10				37.66	16
37.68	18				37.68	24				37.68	10				37.68	10
37.7	16				37.7	12				37.7	12				37.7	10
37.72	16				37.72	20				37.72	12				37.72	16
37.74	14				37.74	16				37.74	16				37.74	18
37.76	8				37.76	24				37.76	8				37.76	12
37.78	16				37.78	14				37.78	8				37.78	24
37.8	12				37.8	10				37.8	6				37.8	6
37.82	12				37.82	14				37.82	10				37.82	12
37.84	14				37.84	10				37.84	16				37.84	10
37.86	12				37.86	24				37.86	20				37.86	20
37.88	8				37.88	12				37.88	12				37.88	10
37.9	18				37.9	14				37.9	8				37.9	10
37.92	12				37.92	12				37.92	12				37.92	10
37.94	10				37.94	20				37.94	14				37.94	24
37.96	18				37.96	10				37.96	12				37.96	14
37.98	16				37.98	14				37.98	8				37.98	10
38	16				38	10				38	8				38	18
38.02	16				38.02	20				38.02	16				38.02	20
38.04	16				38.04	16				38.04	12				38.04	8
38.06	22				38.06	18				38.06	12				38.06	22
38.08	16				38.08	10				38.08	18				38.08	28
38.1	16				38.1	14				38.1	12				38.1	28
38.12	14				38.12	20				38.12	8				38.12	28
38.14	18				38.14	12				38.14	8				38.14	32
38.16	18				38.16	14				38.16	16				38.16	28
38.18	16				38.18	14				38.18	16				38.18	20
38.2	16				38.2	16				38.2	10				38.2	18
38.22	18				38.22	20				38.22	8				38.22	28
38.24	18				38.24	20				38.24	14				38.24	16
38.26	16				38.26	18				38.26	10				38.26	18
38.28	20				38.28	14				38.28	10				38.28	26
38.3	16				38.3	14				38.3	10				38.3	14
38.32	22				38.32	10				38.32	10				38.32	16
38.34	16				38.34	14				38.34	10				38.34	18
38.36	16				38.36	14				38.36	10				38.36	26
38.38	16				38.38	16				38.38	10				38.38	22
38.4	14				38.4	16				38.4	20				38.4	16
38.42	24				38.42	18				38.42	14				38.42	18
38.44	8				38.44	16				38.44	14				38.44	16
38.46	20				38.46	16				38.46	14				38.46	24
38.48	14				38.48	20				38.48	20				38.48	24
38.5	16				38.5	12				38.5	8				38.5	18
38.52	18				38.52	18				38.52	14				38.52	12
38.54	14				38.54	26				38.54	14				38.54	14
38.56	12				38.56	16				38.56	6				38.56	18
38.58	10				38.58	28				38.58	14				38.58	14
38.6	16				38.6	26				38.6	10				38.6	8
38.62	14				38.62	18				38.62	10				38.62	14
38.64	16				38.64	22				38.64	4				38.64	14
38.66	14				38.66	24				38.66	6				38.66	10
38.68	16				38.68	26				38.68	10				38.68	10
38.7	16				38.7	30				38.7	20				38.7	14
38.72	22				38.72	32				38.72	14				38.72	16
38.74	12				38.74	46				38.74	16				38.74	8
38.76	14				38.76	46				38.76	12				38.76	16
38.78	10				38.78	52				38.78	10				38.78	10
38.8	12				38.8	44				38.8	16				38.8	12
38.82	24				38.82	48				38.82	8				38.82	14
38.84	22				38.84	42				38.84	8				38.84	10
38.86	20				38.86	42				38.86	14				38.86	12
38.88	28				38.88	46				38.88	10				38.88	12
38.9	10				38.9	36				38.9	26				38.9	12
38.92	14				38.92	34				38.92	12				38.92	14
38.94	14				38.94	24				38.94	10				38.94	12
38.96	12				38.96	26				38.96	18				38.96	6
38.98	24				38.98	22				38.98	6				38.98	10
39	18				39	18				39	10				39	12
39.02	20				39.02	24				39.02	24				39.02	24
39.04	16				39.04	12				39.04	12				39.04	12
39.06	20				39.06	16				39.06	16				39.06	4
39.08	24				39.08	16				39.08	10				39.08	20
39.1	18				39.1	16				39.1	14				39.1	20
39.12	14				39.12	18				39.12	14				39.12	18
39.14	18				39.14	26				39.14	20				39.14	16
39.16	18				39.16	22				39.16	24				39.16	18
39.18	20				39.18	24				39.18	24				39.18	10
39.2	18				39.2	12				39.2	20				39.2	14
39.22	26				39.22	18				39.22	18				39.22	14
39.24	14				39.24	22				39.24	22				39.24	12
39.26	18				39.26	14				39.26	36				39.26	10
39.28	12				39.28	20				39.28	18				39.28	8
39.3	16				39.3	12				39.3	20				39.3	14
39.32	12				39.32	16				39.32	22				39.32	8
39.34	20				39.34	20				39.34	20				39.34	8
39.36	22				39.36	20				39.36	26				39.36	10
39.38	24				39.38	12				39.38	16				39.38	14
39.4	20				39.4	14				39.4	26				39.4	14
39.42	20				39.42	12				39.42	28				39.42	10
39.44	16				39.44	12				39.44	34				39.44	4
39.46	18				39.46	12				39.46	34				39.46	16
39.48	26				39.48	12				39.48	34				39.48	14
39.5	24				39.5	8				39.5	38				39.5	12
39.52	12				39.52	12				39.52	30				39.52	10
39.54	22				39.54	10				39.54	34				39.54	14
39.56	18				39.56	18				39.56	34				39.56	20
39.58	26				39.58	28				39.58	38				39.58	12
39.6	16				39.6	12				39.6	30				39.6	16
39.62	24				39.62	14				39.62	46				39.62	10
39.64	12				39.64	16				39.64	28				39.64	10
39.66	24				39.66	16				39.66	38				39.66	14
39.68	24				39.68	16				39.68	32				39.68	16
39.7	12				39.7	16				39.7	24				39.7	14
39.72	22				39.72	16				39.72	28				39.72	20
39.74	12				39.74	16				39.74	14				39.74	12
39.76	20				39.76	24				39.76	8				39.76	16
39.78	20				39.78	12				39.78	18				39.78	10
39.8	12				39.8	14				39.8	12				39.8	12
39.82	20				39.82	16				39.82	16				39.82	10
39.84	20				39.84	16				39.84	14				39.84	18
39.86	18				39.86	18				39.86	14				39.86	10
39.88	22				39.88	8				39.88	20				39.88	10
39.9	20				39.9	18				39.9	14				39.9	12
39.92	22				39.92	12				39.92	12				39.92	12
39.94	14				39.94	22				39.94	8				39.94	18
39.96	24				39.96	14				39.96	12				39.96	18
39.98	22				39.98	18				39.98	10				39.98	14
40	16				40	26				40	6				40	10
40.02	8				40.02	18				40.02	12				40.02	16
40.04	22				40.04	14				40.04	8				40.04	10
40.06	16				40.06	22				40.06	10				40.06	10
40.08	16				40.08	26				40.08	14				40.08	12
40.1	16				40.1	24				40.1	16				40.1	10
40.12	26				40.12	14				40.12	10				40.12	16
40.14	20				40.14	16				40.14	10				40.14	12
40.16	30				40.16	14				40.16	12				40.16	12
40.18	12				40.18	10				40.18	12				40.18	10
40.2	16				40.2	20				40.2	14				40.2	12
40.22	16				40.22	20				40.22	6				40.22	10
40.24	10				40.24	18				40.24	14				40.24	16
40.26	12				40.26	20				40.26	18				40.26	12
40.28	18				40.28	20				40.28	12				40.28	14
40.3	16				40.3	22				40.3	12				40.3	10
40.32	16				40.32	10				40.32	20				40.32	14
40.34	18				40.34	24				40.34	14				40.34	16
40.36	10				40.36	12				40.36	12				40.36	8
40.38	18				40.38	22				40.38	20				40.38	16
40.4	18				40.4	24				40.4	14				40.4	16
40.42	22				40.42	30				40.42	20				40.42	18
40.44	16				40.44	26				40.44	12				40.44	16
40.46	24				40.46	24				40.46	20				40.46	18
40.48	20				40.48	18				40.48	22				40.48	20
40.5	16				40.5	18				40.5	20				40.5	18
40.52	12				40.52	26				40.52	28				40.52	22
40.54	14				40.54	22				40.54	22				40.54	16
40.56	14				40.56	14				40.56	20				40.56	20
40.58	16				40.58	20				40.58	22				40.58	24
40.6	18				40.6	16				40.6	26				40.6	32
40.62	22				40.62	20				40.62	28				40.62	34
40.64	16				40.64	34				40.64	20				40.64	40
40.66	18				40.66	44				40.66	38				40.66	38
40.68	18				40.68	26				40.68	34				40.68	48
40.7	18				40.7	56				40.7	56				40.7	62
40.72	20				40.72	48				40.72	46				40.72	68
40.74	24				40.74	52				40.74	64				40.74	64
40.76	18				40.76	56				40.76	62				40.76	60
40.78	16				40.78	50				40.78	80				40.78	64
40.8	16				40.8	44				40.8	68				40.8	72
40.82	20				40.82	36				40.82	68				40.82	66
40.84	28				40.84	44				40.84	56				40.84	78
40.86	18				40.86	48				40.86	70				40.86	84
40.88	22				40.88	52				40.88	52				40.88	118
40.9	22				40.9	44				40.9	48				40.9	112
40.92	22				40.92	50				40.92	38				40.92	126
40.94	18				40.94	46				40.94	44				40.94	152
40.96	22				40.96	46				40.96	36				40.96	172
40.98	12				40.98	68				40.98	24				40.98	142
41	18				41	76				41	26				41	156
41.02	16				41.02	90				41.02	24				41.02	160
41.04	20				41.04	122				41.04	12				41.04	140
41.06	16				41.06	114				41.06	18				41.06	112
41.08	20				41.08	180				41.08	36				41.08	104
41.1	24				41.1	198				41.1	12				41.1	96
41.12	18				41.12	244				41.12	30				41.12	88
41.14	20				41.14	292				41.14	16				41.14	64
41.16	18				41.16	368				41.16	34				41.16	44
41.18	20				41.18	364				41.18	32				41.18	42
41.2	22				41.2	366				41.2	36				41.2	32
41.22	24				41.22	344				41.22	24				41.22	28
41.24	12				41.24	286				41.24	46				41.24	38
41.26	20				41.26	244				41.26	42				41.26	16
41.28	24				41.28	248				41.28	44				41.28	14
41.3	18				41.3	174				41.3	54				41.3	20
41.32	20				41.32	166				41.32	60				41.32	14
41.34	22				41.34	150				41.34	62				41.34	16
41.36	24				41.36	90				41.36	80				41.36	8
41.38	28				41.38	90				41.38	130				41.38	14
41.4	14				41.4	60				41.4	132				41.4	8
41.42	24				41.42	44				41.42	158				41.42	12
41.44	30				41.44	40				41.44	242				41.44	8
41.46	22				41.46	44				41.46	304				41.46	12
41.48	28				41.48	30				41.48	352				41.48	12
41.5	30				41.5	38				41.5	394				41.5	14
41.52	38				41.52	38				41.52	440				41.52	10
41.54	44				41.54	22				41.54	376				41.54	14
41.56	32				41.56	16				41.56	404				41.56	14
41.58	24				41.58	24				41.58	302				41.58	12
41.6	26				41.6	22				41.6	312				41.6	10
41.62	24				41.62	26				41.62	284				41.62	12
41.64	24				41.64	20				41.64	236				41.64	20
41.66	20				41.66	26				41.66	224				41.66	14
41.68	22				41.68	20				41.68	166				41.68	18
41.7	22				41.7	20				41.7	138				41.7	8
41.72	22				41.72	16				41.72	104				41.72	12
41.74	22				41.74	18				41.74	94				41.74	12
41.76	16				41.76	30				41.76	80				41.76	12
41.78	22				41.78	18				41.78	50				41.78	10
41.8	20				41.8	20				41.8	70				41.8	16
41.82	20				41.82	20				41.82	46				41.82	10
41.84	22				41.84	22				41.84	60				41.84	10
41.86	18				41.86	16				41.86	38				41.86	10
41.88	20				41.88	14				41.88	24				41.88	8
41.9	22				41.9	14				41.9	32				41.9	6
41.92	12				41.92	10				41.92	30				41.92	10
41.94	16				41.94	18				41.94	20				41.94	10
41.96	18				41.96	24				41.96	20				41.96	22
41.98	22				41.98	20				41.98	26				41.98	12
42	22				42	16				42	16				42	18
42.02	18				42.02	16				42.02	18				42.02	12
42.04	18				42.04	18				42.04	14				42.04	16
42.06	14				42.06	18				42.06	18				42.06	10
42.08	18				42.08	14				42.08	16				42.08	16
42.1	20				42.1	16				42.1	12				42.1	14
42.12	18				42.12	14				42.12	22				42.12	16
42.14	18				42.14	14				42.14	18				42.14	14
42.16	18				42.16	22				42.16	16				42.16	16
42.18	18				42.18	20				42.18	16				42.18	12
42.2	16				42.2	20				42.2	14				42.2	12
42.22	18				42.22	20				42.22	12				42.22	12
42.24	12				42.24	12				42.24	14				42.24	12
42.26	16				42.26	20				42.26	12				42.26	16
42.28	16				42.28	24				42.28	10				42.28	16
42.3	20				42.3	16				42.3	12				42.3	10
42.32	22				42.32	14				42.32	18				42.32	12
42.34	12				42.34	12				42.34	10				42.34	6
42.36	14				42.36	16				42.36	14				42.36	12
42.38	16				42.38	16				42.38	12				42.38	16
42.4	20				42.4	14				42.4	14				42.4	14
42.42	18				42.42	20				42.42	8				42.42	14
42.44	22				42.44	16				42.44	14				42.44	12
42.46	14				42.46	18				42.46	10				42.46	12
42.48	18				42.48	20				42.48	14				42.48	12
42.5	22				42.5	16				42.5	6				42.5	4
42.52	12				42.52	16				42.52	12				42.52	14
42.54	16				42.54	22				42.54	8				42.54	14
42.56	16				42.56	16				42.56	12				42.56	12
42.58	22				42.58	18				42.58	10				42.58	6
42.6	8				42.6	12				42.6	10				42.6	12
42.62	12				42.62	18				42.62	6				42.62	18
42.64	18				42.64	24				42.64	10				42.64	10
42.66	16				42.66	16				42.66	14				42.66	20
42.68	12				42.68	10				42.68	12				42.68	18
42.7	12				42.7	14				42.7	16				42.7	12
42.72	20				42.72	12				42.72	14				42.72	14
42.74	24				42.74	12				42.74	16				42.74	6
42.76	26				42.76	10				42.76	10				42.76	14
42.78	12				42.78	18				42.78	20				42.78	8
42.8	18				42.8	12				42.8	12				42.8	10
42.82	14				42.82	22				42.82	14				42.82	8
42.84	20				42.84	22				42.84	8				42.84	16
42.86	20				42.86	10				42.86	6				42.86	8
42.88	18				42.88	18				42.88	10				42.88	12
42.9	22				42.9	20				42.9	20				42.9	12
42.92	12				42.92	20				42.92	10				42.92	16
42.94	16				42.94	22				42.94	16				42.94	16
42.96	28				42.96	22				42.96	10				42.96	14
42.98	20				42.98	20				42.98	14				42.98	16
43	20				43	20				43	8				43	16
43.02	22				43.02	18				43.02	12				43.02	16
43.04	22				43.04	18				43.04	6				43.04	10
43.06	20				43.06	16				43.06	8				43.06	10
43.08	26				43.08	18				43.08	12				43.08	12
43.1	20				43.1	16				43.1	16				43.1	14
43.12	14				43.12	14				43.12	6				43.12	14
43.14	24				43.14	22				43.14	16				43.14	10
43.16	32				43.16	22				43.16	10				43.16	10
43.18	22				43.18	12				43.18	14				43.18	16
43.2	20				43.2	16				43.2	12				43.2	10
43.22	32				43.22	16				43.22	16				43.22	16
43.24	32				43.24	20				43.24	12				43.24	4
43.26	38				43.26	22				43.26	10				43.26	12
43.28	34				43.28	18				43.28	14				43.28	14
43.3	34				43.3	24				43.3	14				43.3	12
43.32	34				43.32	12				43.32	14				43.32	18
43.34	44				43.34	26				43.34	12				43.34	12
43.36	42				43.36	26				43.36	12				43.36	14
43.38	58				43.38	14				43.38	6				43.38	10
43.4	62				43.4	12				43.4	14				43.4	12
43.42	66				43.42	14				43.42	12				43.42	10
43.44	106				43.44	14				43.44	12				43.44	14
43.46	130				43.46	12				43.46	10				43.46	10
43.48	192				43.48	14				43.48	10				43.48	14
43.5	278				43.5	22				43.5	12				43.5	14
43.52	382				43.52	14				43.52	18				43.52	18
43.54	526				43.54	12				43.54	10				43.54	14
43.56	570				43.56	20				43.56	10				43.56	8
43.58	616				43.58	22				43.58	8				43.58	14
43.6	644				43.6	22				43.6	8				43.6	12
43.62	534				43.62	6				43.62	2				43.62	16
43.64	444				43.64	20				43.64	12				43.64	6
43.66	412				43.66	22				43.66	10				43.66	16
43.68	396				43.68	16				43.68	12				43.68	6
43.7	336				43.7	16				43.7	10				43.7	16
43.72	262				43.72	22				43.72	8				43.72	14
43.74	220				43.74	14				43.74	10				43.74	20
43.76	150				43.76	10				43.76	12				43.76	10
43.78	106				43.78	20				43.78	14				43.78	14
43.8	74				43.8	26				43.8	18				43.8	18
43.82	64				43.82	18				43.82	8				43.82	10
43.84	62				43.84	24				43.84	10				43.84	12
43.86	42				43.86	24				43.86	12				43.86	6
43.88	48				43.88	32				43.88	8				43.88	22
43.9	42				43.9	16				43.9	14				43.9	12
43.92	34				43.92	22				43.92	8				43.92	10
43.94	24				43.94	22				43.94	8				43.94	18
43.96	24				43.96	20				43.96	10				43.96	20
43.98	24				43.98	28				43.98	12				43.98	16
44	26				44	18				44	18				44	14
44.02	24				44.02	24				44.02	18				44.02	16
44.04	26				44.04	18				44.04	10				44.04	18
44.06	24				44.06	18				44.06	8				44.06	6
44.08	26				44.08	14				44.08	10				44.08	12
44.1	26				44.1	26				44.1	12				44.1	8
44.12	18				44.12	22				44.12	12				44.12	14
44.14	16				44.14	20				44.14	12				44.14	18
44.16	18				44.16	20				44.16	10				44.16	10
44.18	18				44.18	22				44.18	22				44.18	8
44.2	22				44.2	24				44.2	4				44.2	14
44.22	16				44.22	20				44.22	6				44.22	10
44.24	14				44.24	22				44.24	12				44.24	16
44.26	18				44.26	26				44.26	16				44.26	14
44.28	14				44.28	16				44.28	10				44.28	18
44.3	22				44.3	32				44.3	14				44.3	20
44.32	14				44.32	26				44.32	16				44.32	28
44.34	24				44.34	12				44.34	12				44.34	16
44.36	12				44.36	34				44.36	22				44.36	22
44.38	24				44.38	28				44.38	12				44.38	18
44.4	24				44.4	30				44.4	22				44.4	30
44.42	12				44.42	32				44.42	8				44.42	34
44.44	30				44.44	24				44.44	12				44.44	24
44.46	16				44.46	32				44.46	14				44.46	24
44.48	24				44.48	42				44.48	18				44.48	38
44.5	18				44.5	32				44.5	18				44.5	48
44.52	18				44.52	40				44.52	18				44.52	50
44.54	22				44.54	44				44.54	16				44.54	60
44.56	14				44.56	50				44.56	18				44.56	80
44.58	14				44.58	44				44.58	16				44.58	82
44.6	26				44.6	42				44.6	14				44.6	96
44.62	20				44.62	56				44.62	14				44.62	130
44.64	20				44.64	60				44.64	22				44.64	146
44.66	14				44.66	68				44.66	16				44.66	174
44.68	32				44.68	84				44.68	14				44.68	200
44.7	22				44.7	110				44.7	22				44.7	216
44.72	22				44.72	128				44.72	20				44.72	312
44.74	26				44.74	124				44.74	18				44.74	304
44.76	32				44.76	190				44.76	22				44.76	318
44.78	34				44.78	238				44.78	20				44.78	366
44.8	26				44.8	244				44.8	36				44.8	310
44.82	24				44.82	380				44.82	32				44.82	278
44.84	34				44.84	416				44.84	32				44.84	260
44.86	32				44.86	520				44.86	36				44.86	200
44.88	38				44.88	656				44.88	36				44.88	240
44.9	32				44.9	834				44.9	32				44.9	192
44.92	22				44.92	844				44.92	42				44.92	160
44.94	24				44.94	952				44.94	46				44.94	138
44.96	34				44.96	952				44.96	54				44.96	100
44.98	20				44.98	854				44.98	50				44.98	114
45	28				45	774				45	60				45	92
45.02	22				45.02	714				45.02	80				45.02	80
45.04	20				45.04	614				45.04	108				45.04	104
45.06	20				45.06	580				45.06	98				45.06	104
45.08	24				45.08	544				45.08	122				45.08	148
45.1	16				45.1	430				45.1	138				45.1	140
45.12	24				45.12	356				45.12	178				45.12	198
45.14	28				45.14	274				45.14	224				45.14	234
45.16	24				45.16	198				45.16	286				45.16	320
45.18	32				45.18	156				45.18	342				45.18	342
45.2	28				45.2	116				45.2	414				45.2	396
45.22	30				45.22	102				45.22	490				45.22	352
45.24	34				45.24	80				45.24	594				45.24	344
45.26	36				45.26	74				45.26	708				45.26	296
45.28	36				45.28	62				45.28	686				45.28	276
45.3	44				45.3	70				45.3	650				45.3	246
45.32	22				45.32	56				45.32	628				45.32	230
45.34	42				45.34	54				45.34	520				45.34	198
45.36	30				45.36	50				45.36	512				45.36	150
45.38	30				45.38	64				45.38	426				45.38	136
45.4	36				45.4	62				45.4	390				45.4	90
45.42	20				45.42	56				45.42	306				45.42	82
45.44	24				45.44	48				45.44	268				45.44	66
45.46	16				45.46	68				45.46	200				45.46	50
45.48	22				45.48	60				45.48	144				45.48	38
45.5	14				45.5	72				45.5	124				45.5	26
45.52	10				45.52	76				45.52	88				45.52	42
45.54	22				45.54	88				45.54	60				45.54	34
45.56	18				45.56	96				45.56	66				45.56	40
45.58	16				45.58	142				45.58	54				45.58	22
45.6	18				45.6	146				45.6	46				45.6	26
45.62	22				45.62	210				45.62	36				45.62	12
45.64	16				45.64	290				45.64	40				45.64	18
45.66	8				45.66	396				45.66	32				45.66	20
45.68	12				45.68	502				45.68	24				45.68	14
45.7	14				45.7	694				45.7	20				45.7	14
45.72	14				45.72	930				45.72	22				45.72	24
45.74	16				45.74	1002				45.74	12				45.74	10
45.76	22				45.76	1030				45.76	30				45.76	14
45.78	12				45.78	966				45.78	28				45.78	12
45.8	18				45.8	908				45.8	20				45.8	10
45.82	16				45.82	822				45.82	16				45.82	20
45.84	10				45.84	714				45.84	16				45.84	28
45.86	18				45.86	702				45.86	8				45.86	18
45.88	8				45.88	602				45.88	18				45.88	14
45.9	16				45.9	536				45.9	16				45.9	16
45.92	14				45.92	466				45.92	12				45.92	12
45.94	10				45.94	306				45.94	20				45.94	22
45.96	10				45.96	244				45.96	26				45.96	16
45.98	10				45.98	182				45.98	18				45.98	12
46	14				46	156				46	12				46	10
46.02	14				46.02	104				46.02	16				46.02	16
46.04	20				46.04	94				46.04	16				46.04	12
46.06	14				46.06	78				46.06	18				46.06	10
46.08	12				46.08	40				46.08	18				46.08	22
46.1	16				46.1	50				46.1	30				46.1	8
46.12	14				46.12	36				46.12	18				46.12	12
46.14	10				46.14	50				46.14	20				46.14	14
46.16	14				46.16	32				46.16	20				46.16	14
46.18	14				46.18	40				46.18	26				46.18	16
46.2	10				46.2	32				46.2	30				46.2	12
46.22	10				46.22	34				46.22	36				46.22	10
46.24	12				46.24	16				46.24	20				46.24	12
46.26	14				46.26	20				46.26	32				46.26	20
46.28	20				46.28	24				46.28	40				46.28	20
46.3	12				46.3	30				46.3	28				46.3	10
46.32	18				46.32	26				46.32	40				46.32	14
46.34	8				46.34	30				46.34	46				46.34	12
46.36	22				46.36	32				46.36	56				46.36	18
46.38	18				46.38	20				46.38	54				46.38	12
46.4	14				46.4	18				46.4	64				46.4	8
46.42	18				46.42	24				46.42	72				46.42	8
46.44	20				46.44	30				46.44	82				46.44	16
46.46	14				46.46	24				46.46	122				46.46	16
46.48	14				46.48	18				46.48	172				46.48	8
46.5	16				46.5	14				46.5	172				46.5	8
46.52	24				46.52	24				46.52	300				46.52	12
46.54	22				46.54	26				46.54	374				46.54	10
46.56	24				46.56	20				46.56	450				46.56	20
46.58	30				46.58	16				46.58	594				46.58	20
46.6	36				46.6	28				46.6	622				46.6	18
46.62	32				46.62	26				46.62	650				46.62	6
46.64	46				46.64	18				46.64	648				46.64	14
46.66	46				46.66	18				46.66	564				46.66	14
46.68	28				46.68	12				46.68	494				46.68	14
46.7	28				46.7	22				46.7	496				46.7	18
46.72	28				46.72	18				46.72	438				46.72	12
46.74	18				46.74	20				46.74	398				46.74	18
46.76	28				46.76	16				46.76	376				46.76	12
46.78	24				46.78	20				46.78	304				46.78	18
46.8	32				46.8	10				46.8	236				46.8	12
46.82	18				46.82	18				46.82	166				46.82	12
46.84	12				46.84	18				46.84	110				46.84	10
46.86	16				46.86	22				46.86	102				46.86	22
46.88	20				46.88	18				46.88	90				46.88	20
46.9	18				46.9	18				46.9	56				46.9	16
46.92	18				46.92	18				46.92	54				46.92	16
46.94	20				46.94	12				46.94	38				46.94	20
46.96	12				46.96	20				46.96	44				46.96	20
46.98	24				46.98	26				46.98	36				46.98	22
47	24				47	14				47	40				47	18
47.02	26				47.02	20				47.02	36				47.02	16
47.04	26				47.04	12				47.04	28				47.04	28
47.06	28				47.06	18				47.06	28				47.06	28
47.08	26				47.08	12				47.08	16				47.08	36
47.1	24				47.1	22				47.1	16				47.1	36
47.12	24				47.12	20				47.12	30				47.12	30
47.14	14				47.14	18				47.14	18				47.14	42
47.16	26				47.16	8				47.16	18				47.16	48
47.18	18				47.18	20				47.18	14				47.18	66
47.2	22				47.2	16				47.2	26				47.2	78
47.22	20				47.22	14				47.22	14				47.22	86
47.24	20				47.24	18				47.24	18				47.24	126
47.26	18				47.26	14				47.26	22				47.26	160
47.28	14				47.28	16				47.28	16				47.28	160
47.3	20				47.3	20				47.3	8				47.3	168
47.32	6				47.32	16				47.32	12				47.32	204
47.34	18				47.34	20				47.34	16				47.34	226
47.36	8				47.36	14				47.36	18				47.36	200
47.38	14				47.38	12				47.38	14				47.38	170
47.4	12				47.4	22				47.4	14				47.4	192
47.42	18				47.42	20				47.42	12				47.42	180
47.44	16				47.44	20				47.44	12				47.44	172
47.46	16				47.46	22				47.46	10				47.46	148
47.48	18				47.48	18				47.48	14				47.48	122
47.5	12				47.5	24				47.5	8				47.5	88
47.52	16				47.52	36				47.52	8				47.52	84
47.54	12				47.54	34				47.54	16				47.54	64
47.56	14				47.56	24				47.56	14				47.56	46
47.58	6				47.58	34				47.58	14				47.58	28
47.6	12				47.6	42				47.6	14				47.6	30
47.62	10				47.62	34				47.62	22				47.62	44
47.64	16				47.64	40				47.64	10				47.64	30
47.66	12				47.66	48				47.66	12				47.66	28
47.68	8				47.68	48				47.68	14				47.68	24
47.7	8				47.7	72				47.7	8				47.7	20
47.72	12				47.72	68				47.72	12				47.72	16
47.74	16				47.74	88				47.74	8				47.74	26
47.76	10				47.76	114				47.76	14				47.76	26
47.78	14				47.78	152				47.78	16				47.78	24
47.8	10				47.8	196				47.8	20				47.8	16
47.82	14				47.82	260				47.82	22				47.82	10
47.84	18				47.84	264				47.84	18				47.84	8
47.86	14				47.86	344				47.86	8				47.86	16
47.88	12				47.88	314				47.88	14				47.88	12
47.9	10				47.9	302				47.9	16				47.9	12
47.92	14				47.92	278				47.92	10				47.92	12
47.94	6				47.94	278				47.94	18				47.94	10
47.96	12				47.96	224				47.96	14				47.96	22
47.98	12				47.98	228				47.98	12				47.98	12
48	14				48	190				48	10				48	14
48.02	14				48.02	184				48.02	18				48.02	14
48.04	14				48.04	176				48.04	18				48.04	12
48.06	16				48.06	152				48.06	10				48.06	12
48.08	16				48.08	112				48.08	18				48.08	14
48.1	16				48.1	84				48.1	22				48.1	20
48.12	18				48.12	94				48.12	16				48.12	18
48.14	6				48.14	62				48.14	12				48.14	12
48.16	14				48.16	62				48.16	26				48.16	12
48.18	12				48.18	58				48.18	14				48.18	10
48.2	6				48.2	56				48.2	18				48.2	12
48.22	8				48.22	54				48.22	6				48.22	10
48.24	10				48.24	38				48.24	14				48.24	12
48.26	12				48.26	42				48.26	20				48.26	12
48.28	14				48.28	44				48.28	18				48.28	8
48.3	12				48.3	30				48.3	16				48.3	16
48.32	12				48.32	32				48.32	24				48.32	8
48.34	14				48.34	26				48.34	30				48.34	8
48.36	16				48.36	20				48.36	26				48.36	14
48.38	14				48.38	22				48.38	22				48.38	12
48.4	10				48.4	18				48.4	40				48.4	6
48.42	20				48.42	26				48.42	42				48.42	8
48.44	12				48.44	24				48.44	30				48.44	10
48.46	14				48.46	22				48.46	38				48.46	12
48.48	18				48.48	20				48.48	40				48.48	10
48.5	12				48.5	18				48.5	54				48.5	12
48.52	12				48.52	16				48.52	60				48.52	10
48.54	18				48.54	14				48.54	70				48.54	12
48.56	16				48.56	18				48.56	90				48.56	10
48.58	14				48.58	10				48.58	116				48.58	10
48.6	14				48.6	20				48.6	152				48.6	8
48.62	26				48.62	12				48.62	210				48.62	10
48.64	18				48.64	14				48.64	250				48.64	14
48.66	22				48.66	14				48.66	296				48.66	12
48.68	20				48.68	18				48.68	392				48.68	12
48.7	30				48.7	18				48.7	380				48.7	8
48.72	26				48.72	16				48.72	394				48.72	8
48.74	26				48.74	14				48.74	348				48.74	6
48.76	26				48.76	12				48.76	370				48.76	10
48.78	22				48.78	22				48.78	334				48.78	16
48.8	22				48.8	14				48.8	276				48.8	8
48.82	18				48.82	10				48.82	260				48.82	8
48.84	32				48.84	14				48.84	276				48.84	14
48.86	22				48.86	18				48.86	230				48.86	10
48.88	10				48.88	20				48.88	210				48.88	10
48.9	16				48.9	12				48.9	172				48.9	14
48.92	18				48.92	14				48.92	148				48.92	14
48.94	6				48.94	16				48.94	136				48.94	14
48.96	22				48.96	18				48.96	108				48.96	14
48.98	12				48.98	16				48.98	102				48.98	12
49	14				49	12				49	110				49	8
49.02	12				49.02	10				49.02	136				49.02	6
49.04	16				49.04	16				49.04	126				49.04	12
49.06	14				49.06	16				49.06	138				49.06	22
49.08	8				49.08	18				49.08	130				49.08	16
49.1	22				49.1	10				49.1	148				49.1	16
49.12	18				49.12	14				49.12	136				49.12	14
49.14	10				49.14	16				49.14	128				49.14	14
49.16	10				49.16	22				49.16	118				49.16	18
49.18	12				49.18	22				49.18	136				49.18	22
49.2	16				49.2	14				49.2	102				49.2	20
49.22	14				49.22	14				49.22	98				49.22	22
49.24	12				49.24	6				49.24	94				49.24	36
49.26	8				49.26	14				49.26	74				49.26	20
49.28	12				49.28	6				49.28	64				49.28	34
49.3	18				49.3	16				49.3	42				49.3	24
49.32	10				49.32	8				49.32	44				49.32	34
49.34	10				49.34	14				49.34	46				49.34	26
49.36	14				49.36	14				49.36	44				49.36	38
49.38	10				49.38	16				49.38	38				49.38	36
49.4	10				49.4	12				49.4	20				49.4	38
49.42	16				49.42	14				49.42	26				49.42	38
49.44	4				49.44	14				49.44	16				49.44	34
49.46	10				49.46	18				49.46	24				49.46	20
49.48	14				49.48	16				49.48	20				49.48	24
49.5	8				49.5	16				49.5	20				49.5	28
49.52	18				49.52	12				49.52	24				49.52	26
49.54	14				49.54	18				49.54	20				49.54	32
49.56	12				49.56	18				49.56	12				49.56	18
49.58	8				49.58	12				49.58	14				49.58	14
49.6	6				49.6	14				49.6	34				49.6	12
49.62	8				49.62	16				49.62	22				49.62	16
49.64	16				49.64	8				49.64	12				49.64	20
49.66	12				49.66	20				49.66	8				49.66	16
49.68	10				49.68	14				49.68	16				49.68	16
49.7	8				49.7	14				49.7	16				49.7	12
49.72	12				49.72	20				49.72	24				49.72	8
49.74	10				49.74	18				49.74	16				49.74	14
49.76	12				49.76	14				49.76	18				49.76	16
49.78	8				49.78	14				49.78	12				49.78	10
49.8	10				49.8	14				49.8	12				49.8	4
49.82	10				49.82	18				49.82	16				49.82	6
49.84	12				49.84	26				49.84	24				49.84	18
49.86	12				49.86	16				49.86	10				49.86	16
49.88	14				49.88	18				49.88	6				49.88	10
49.9	12				49.9	24				49.9	16				49.9	12
49.92	14				49.92	20				49.92	8				49.92	16
[truncated: 1,004 more rows]

## Sheet: Figure 1c
Figure 1c
Samples	RLn3+/RM-
α-LiYS2	1.18421
β-NaYS2	0.88235
β-KYS2	0.65217
α-NaLaS2	1.01176
β-NaGdS2	0.91961
β-NaLuS2	0.84412

## Sheet: Figure 1f
Figure 1f
15 mol%		10 mol%		5 mol%		2 mol%
2theta	I	2theta	I	2theta	I	2theta	I
10	38	10	34	10	34	10	36
10.02	24	10.02	34	10.02	40	10.02	40
10.04	26	10.04	36	10.04	38	10.04	30
10.06	40	10.06	26	10.06	24	10.06	30
10.08	32	10.08	32	10.08	36	10.08	40
10.1	24	10.1	30	10.1	30	10.1	36
10.12	34	10.12	24	10.12	30	10.12	44
10.14	32	10.14	32	10.14	26	10.14	26
10.16	38	10.16	28	10.16	40	10.16	30
10.18	30	10.18	26	10.18	32	10.18	36
10.2	38	10.2	40	10.2	42	10.2	34
10.22	30	10.22	28	10.22	22	10.22	40
10.24	24	10.24	24	10.24	36	10.24	34
10.26	26	10.26	28	10.26	36	10.26	32
10.28	34	10.28	36	10.28	34	10.28	36
10.3	20	10.3	30	10.3	20	10.3	34
10.32	34	10.32	32	10.32	28	10.32	34
10.34	22	10.34	26	10.34	42	10.34	28
10.36	42	10.36	34	10.36	32	10.36	30
10.38	34	10.38	32	10.38	38	10.38	36
10.4	26	10.4	20	10.4	36	10.4	38
10.42	32	10.42	30	10.42	28	10.42	40
10.44	34	10.44	36	10.44	26	10.44	42
10.46	26	10.46	22	10.46	30	10.46	32
10.48	32	10.48	30	10.48	26	10.48	30
10.5	26	10.5	28	10.5	34	10.5	22
10.52	42	10.52	24	10.52	38	10.52	36
10.54	30	10.54	30	10.54	30	10.54	28
10.56	32	10.56	30	10.56	32	10.56	30
10.58	36	10.58	40	10.58	38	10.58	42
10.6	36	10.6	28	10.6	46	10.6	36
10.62	34	10.62	32	10.62	30	10.62	46
10.64	42	10.64	34	10.64	42	10.64	32
10.66	32	10.66	24	10.66	34	10.66	36
10.68	16	10.68	30	10.68	24	10.68	28
10.7	34	10.7	30	10.7	32	10.7	38
10.72	22	10.72	38	10.72	30	10.72	32
10.74	26	10.74	34	10.74	24	10.74	26
10.76	26	10.76	28	10.76	26	10.76	14
10.78	22	10.78	36	10.78	34	10.78	34
10.8	26	10.8	22	10.8	28	10.8	38
10.82	26	10.82	44	10.82	42	10.82	34
10.84	26	10.84	28	10.84	34	10.84	34
10.86	38	10.86	32	10.86	32	10.86	22
10.88	28	10.88	24	10.88	38	10.88	36
10.9	34	10.9	26	10.9	42	10.9	38
10.92	30	10.92	26	10.92	32	10.92	30
10.94	22	10.94	32	10.94	46	10.94	30
10.96	24	10.96	26	10.96	30	10.96	34
10.98	26	10.98	34	10.98	26	10.98	38
11	36	11	26	11	40	11	30
11.02	24	11.02	26	11.02	32	11.02	34
11.04	18	11.04	30	11.04	34	11.04	26
11.06	30	11.06	24	11.06	34	11.06	26
11.08	26	11.08	24	11.08	36	11.08	32
11.1	26	11.1	22	11.1	30	11.1	38
11.12	30	11.12	24	11.12	32	11.12	38
11.14	34	11.14	22	11.14	30	11.14	26
11.16	26	11.16	24	11.16	28	11.16	46
11.18	28	11.18	30	11.18	36	11.18	32
11.2	36	11.2	28	11.2	18	11.2	20
11.22	30	11.22	26	11.22	32	11.22	48
11.24	26	11.24	22	11.24	44	11.24	46
11.26	24	11.26	34	11.26	32	11.26	22
11.28	26	11.28	24	11.28	26	11.28	34
11.3	30	11.3	26	11.3	30	11.3	28
11.32	26	11.32	26	11.32	40	11.32	36
11.34	28	11.34	34	11.34	32	11.34	24
11.36	38	11.36	32	11.36	36	11.36	28
11.38	32	11.38	28	11.38	24	11.38	28
11.4	22	11.4	22	11.4	26	11.4	32
11.42	34	11.42	16	11.42	30	11.42	22
11.44	32	11.44	28	11.44	48	11.44	26
11.46	24	11.46	28	11.46	24	11.46	30
11.48	40	11.48	28	11.48	28	11.48	20
11.5	28	11.5	28	11.5	32	11.5	26
11.52	42	11.52	24	11.52	36	11.52	30
11.54	38	11.54	42	11.54	24	11.54	26
11.56	28	11.56	32	11.56	42	11.56	22
11.58	24	11.58	14	11.58	24	11.58	28
11.6	22	11.6	24	11.6	42	11.6	42
11.62	20	11.62	26	11.62	26	11.62	34
11.64	28	11.64	26	11.64	30	11.64	30
11.66	26	11.66	20	11.66	28	11.66	28
11.68	38	11.68	28	11.68	34	11.68	28
11.7	32	11.7	30	11.7	40	11.7	26
11.72	30	11.72	26	11.72	30	11.72	14
11.74	30	11.74	26	11.74	30	11.74	32
11.76	28	11.76	20	11.76	40	11.76	36
11.78	20	11.78	20	11.78	32	11.78	26
11.8	28	11.8	20	11.8	26	11.8	32
11.82	40	11.82	32	11.82	32	11.82	30
11.84	24	11.84	28	11.84	42	11.84	34
11.86	28	11.86	24	11.86	24	11.86	24
11.88	24	11.88	30	11.88	26	11.88	36
11.9	28	11.9	26	11.9	38	11.9	30
11.92	30	11.92	20	11.92	32	11.92	38
11.94	38	11.94	18	11.94	34	11.94	22
11.96	28	11.96	26	11.96	30	11.96	28
11.98	20	11.98	26	11.98	38	11.98	22
12	20	12	22	12	44	12	32
12.02	28	12.02	20	12.02	32	12.02	26
12.04	26	12.04	32	12.04	32	12.04	24
12.06	24	12.06	20	12.06	24	12.06	14
12.08	30	12.08	26	12.08	28	12.08	20
12.1	22	12.1	24	12.1	24	12.1	28
12.12	40	12.12	26	12.12	30	12.12	34
12.14	36	12.14	28	12.14	32	12.14	32
12.16	30	12.16	18	12.16	40	12.16	26
12.18	38	12.18	28	12.18	28	12.18	26
12.2	28	12.2	18	12.2	34	12.2	24
12.22	22	12.22	30	12.22	36	12.22	30
12.24	32	12.24	30	12.24	26	12.24	36
12.26	26	12.26	24	12.26	38	12.26	32
12.28	24	12.28	28	12.28	20	12.28	26
12.3	22	12.3	24	12.3	24	12.3	28
12.32	30	12.32	26	12.32	38	12.32	22
12.34	30	12.34	30	12.34	26	12.34	36
12.36	22	12.36	22	12.36	34	12.36	28
12.38	32	12.38	18	12.38	26	12.38	28
12.4	24	12.4	16	12.4	40	12.4	28
12.42	22	12.42	30	12.42	24	12.42	24
12.44	30	12.44	26	12.44	30	12.44	30
12.46	26	12.46	30	12.46	46	12.46	30
12.48	36	12.48	24	12.48	30	12.48	28
12.5	28	12.5	24	12.5	20	12.5	22
12.52	24	12.52	38	12.52	32	12.52	30
12.54	28	12.54	16	12.54	28	12.54	26
12.56	24	12.56	34	12.56	32	12.56	20
12.58	26	12.58	22	12.58	32	12.58	38
12.6	32	12.6	18	12.6	32	12.6	42
12.62	28	12.62	22	12.62	32	12.62	36
12.64	24	12.64	30	12.64	28	12.64	38
12.66	28	12.66	24	12.66	38	12.66	46
12.68	28	12.68	28	12.68	38	12.68	42
12.7	28	12.7	30	12.7	38	12.7	40
12.72	28	12.72	24	12.72	48	12.72	40
12.74	36	12.74	34	12.74	50	12.74	52
12.76	28	12.76	28	12.76	34	12.76	60
12.78	40	12.78	18	12.78	44	12.78	50
12.8	38	12.8	20	12.8	48	12.8	54
12.82	22	12.82	22	12.82	42	12.82	50
12.84	28	12.84	28	12.84	42	12.84	82
12.86	28	12.86	28	12.86	38	12.86	74
12.88	24	12.88	28	12.88	50	12.88	72
12.9	38	12.9	28	12.9	62	12.9	74
12.92	42	12.92	30	12.92	60	12.92	110
12.94	38	12.94	40	12.94	66	12.94	98
12.96	40	12.96	38	12.96	62	12.96	124
12.98	38	12.98	38	12.98	74	12.98	138
13	44	13	44	13	82	13	134
13.02	46	13.02	44	13.02	94	13.02	160
13.04	62	13.04	52	13.04	98	13.04	162
13.06	58	13.06	50	13.06	116	13.06	216
13.08	60	13.08	40	13.08	112	13.08	234
13.1	70	13.1	60	13.1	144	13.1	260
13.12	78	13.12	68	13.12	158	13.12	306
13.14	66	13.14	78	13.14	156	13.14	332
13.16	76	13.16	98	13.16	190	13.16	396
13.18	104	13.18	88	13.18	220	13.18	460
13.2	98	13.2	100	13.2	280	13.2	590
13.22	122	13.22	114	13.22	342	13.22	752
13.24	134	13.24	122	13.24	396	13.24	1042
13.26	156	13.26	140	13.26	504	13.26	1458
13.28	220	13.28	148	13.28	568	13.28	1882
13.3	186	13.3	166	13.3	636	13.3	2374
13.32	234	13.32	168	13.32	694	13.32	2494
13.34	282	13.34	208	13.34	872	13.34	2292
13.36	284	13.36	276	13.36	1018	13.36	1772
13.38	298	13.38	320	13.38	1156	13.38	1216
13.4	340	13.4	402	13.4	988	13.4	756
13.42	464	13.42	506	13.42	732	13.42	456
13.44	612	13.44	622	13.44	496	13.44	270
13.46	784	13.46	740	13.46	294	13.46	174
13.48	1044	13.48	886	13.48	214	13.48	114
13.5	1280	13.5	968	13.5	134	13.5	118
13.52	1360	13.52	934	13.52	112	13.52	80
13.54	1226	13.54	882	13.54	76	13.54	72
13.56	1012	13.56	748	13.56	62	13.56	66
13.58	752	13.58	576	13.58	64	13.58	62
13.6	492	13.6	382	13.6	64	13.6	50
13.62	280	13.62	264	13.62	46	13.62	64
13.64	222	13.64	182	13.64	38	13.64	52
13.66	178	13.66	108	13.66	38	13.66	44
13.68	108	13.68	86	13.68	58	13.68	32
13.7	82	13.7	82	13.7	38	13.7	32
13.72	70	13.72	70	13.72	36	13.72	34
13.74	68	13.74	46	13.74	30	13.74	36
13.76	60	13.76	52	13.76	38	13.76	34
13.78	52	13.78	46	13.78	34	13.78	40
13.8	48	13.8	38	13.8	32	13.8	34
13.82	38	13.82	38	13.82	32	13.82	28
13.84	42	13.84	32	13.84	38	13.84	30
13.86	42	13.86	26	13.86	22	13.86	44
13.88	42	13.88	34	13.88	32	13.88	26
13.9	32	13.9	36	13.9	22	13.9	32
13.92	36	13.92	26	13.92	38	13.92	30
13.94	32	13.94	28	13.94	26	13.94	30
13.96	32	13.96	36	13.96	28	13.96	40
13.98	20	13.98	30	13.98	26	13.98	30
14	26	14	18	14	32	14	26
14.02	20	14.02	30	14.02	30	14.02	28
14.04	34	14.04	26	14.04	30	14.04	28
14.06	30	14.06	14	14.06	26	14.06	26
14.08	22	14.08	38	14.08	34	14.08	38
14.1	24	14.1	20	14.1	34	14.1	30
14.12	24	14.12	30	14.12	34	14.12	32
14.14	34	14.14	24	14.14	38	14.14	32
14.16	26	14.16	30	14.16	30	14.16	38
14.18	22	14.18	24	14.18	30	14.18	28
14.2	42	14.2	28	14.2	24	14.2	28
14.22	32	14.22	22	14.22	44	14.22	34
14.24	24	14.24	18	14.24	36	14.24	26
14.26	20	14.26	20	14.26	34	14.26	20
14.28	26	14.28	30	14.28	52	14.28	30
14.3	34	14.3	30	14.3	30	14.3	32
14.32	22	14.32	28	14.32	40	14.32	24
14.34	34	14.34	24	14.34	56	14.34	22
14.36	28	14.36	34	14.36	44	14.36	28
14.38	24	14.38	32	14.38	50	14.38	28
14.4	38	14.4	28	14.4	44	14.4	24
14.42	46	14.42	34	14.42	48	14.42	30
14.44	34	14.44	44	14.44	34	14.44	26
14.46	40	14.46	44	14.46	26	14.46	38
14.48	36	14.48	28	14.48	34	14.48	30
14.5	40	14.5	36	14.5	38	14.5	32
14.52	42	14.52	36	14.52	30	14.52	34
14.54	34	14.54	34	14.54	20	14.54	24
14.56	34	14.56	34	14.56	26	14.56	26
14.58	36	14.58	32	14.58	30	14.58	34
14.6	28	14.6	44	14.6	28	14.6	32
14.62	36	14.62	20	14.62	32	14.62	30
14.64	24	14.64	18	14.64	40	14.64	32
14.66	28	14.66	20	14.66	30	14.66	34
14.68	24	14.68	28	14.68	24	14.68	36
14.7	16	14.7	24	14.7	32	14.7	40
14.72	30	14.72	26	14.72	28	14.72	26
14.74	26	14.74	16	14.74	22	14.74	22
14.76	30	14.76	30	14.76	38	14.76	28
14.78	20	14.78	24	14.78	36	14.78	36
14.8	18	14.8	14	14.8	28	14.8	24
14.82	22	14.82	20	14.82	26	14.82	20
14.84	20	14.84	24	14.84	28	14.84	32
14.86	26	14.86	30	14.86	34	14.86	28
14.88	24	14.88	16	14.88	24	14.88	24
14.9	18	14.9	24	14.9	24	14.9	20
14.92	26	14.92	26	14.92	32	14.92	34
14.94	24	14.94	26	14.94	30	14.94	40
14.96	24	14.96	24	14.96	30	14.96	30
14.98	16	14.98	30	14.98	24	14.98	32
15	26	15	18	15	28	15	24
15.02	20	15.02	20	15.02	36	15.02	20
15.04	28	15.04	22	15.04	18	15.04	26
15.06	26	15.06	26	15.06	30	15.06	30
15.08	36	15.08	24	15.08	26	15.08	28
15.1	22	15.1	32	15.1	20	15.1	24
15.12	24	15.12	20	15.12	36	15.12	36
15.14	24	15.14	22	15.14	34	15.14	32
15.16	26	15.16	22	15.16	32	15.16	38
15.18	24	15.18	32	15.18	26	15.18	18
15.2	16	15.2	28	15.2	30	15.2	30
15.22	22	15.22	18	15.22	30	15.22	26
15.24	22	15.24	24	15.24	28	15.24	34
15.26	24	15.26	20	15.26	28	15.26	24
15.28	24	15.28	24	15.28	26	15.28	24
15.3	20	15.3	24	15.3	34	15.3	34
15.32	30	15.32	16	15.32	26	15.32	24
15.34	24	15.34	18	15.34	24	15.34	28
15.36	16	15.36	20	15.36	28	15.36	24
15.38	22	15.38	26	15.38	28	15.38	28
15.4	20	15.4	18	15.4	30	15.4	28
15.42	22	15.42	26	15.42	24	15.42	26
15.44	18	15.44	24	15.44	26	15.44	20
15.46	22	15.46	26	15.46	28	15.46	24
15.48	26	15.48	18	15.48	30	15.48	30
15.5	22	15.5	14	15.5	30	15.5	26
15.52	26	15.52	26	15.52	34	15.52	20
15.54	24	15.54	24	15.54	26	15.54	26
15.56	26	15.56	16	15.56	36	15.56	40
15.58	28	15.58	22	15.58	30	15.58	30
15.6	18	15.6	24	15.6	28	15.6	28
15.62	20	15.62	24	15.62	40	15.62	30
15.64	20	15.64	34	15.64	38	15.64	18
15.66	22	15.66	22	15.66	34	15.66	32
15.68	14	15.68	22	15.68	26	15.68	22
15.7	24	15.7	20	15.7	22	15.7	30
15.72	16	15.72	24	15.72	34	15.72	30
15.74	34	15.74	24	15.74	34	15.74	22
15.76	22	15.76	14	15.76	26	15.76	34
15.78	20	15.78	30	15.78	26	15.78	32
15.8	30	15.8	20	15.8	38	15.8	24
15.82	20	15.82	30	15.82	26	15.82	26
15.84	26	15.84	14	15.84	26	15.84	22
15.86	26	15.86	22	15.86	34	15.86	26
15.88	28	15.88	18	15.88	28	15.88	40
15.9	20	15.9	24	15.9	34	15.9	32
15.92	22	15.92	18	15.92	32	15.92	28
15.94	34	15.94	18	15.94	28	15.94	30
15.96	18	15.96	10	15.96	30	15.96	34
15.98	20	15.98	30	15.98	28	15.98	22
16	22	16	26	16	40	16	28
16.02	26	16.02	26	16.02	30	16.02	30
16.04	24	16.04	18	16.04	24	16.04	26
16.06	24	16.06	26	16.06	20	16.06	28
16.08	22	16.08	24	16.08	26	16.08	40
16.1	22	16.1	14	16.1	38	16.1	32
16.12	32	16.12	14	16.12	32	16.12	34
16.14	26	16.14	26	16.14	30	16.14	20
16.16	22	16.16	16	16.16	24	16.16	22
16.18	30	16.18	16	16.18	28	16.18	32
16.2	24	16.2	22	16.2	34	16.2	28
16.22	22	16.22	18	16.22	20	16.22	18
16.24	28	16.24	26	16.24	32	16.24	32
16.26	22	16.26	28	16.26	32	16.26	26
16.28	24	16.28	20	16.28	34	16.28	32
16.3	20	16.3	18	16.3	34	16.3	26
16.32	22	16.32	18	16.32	26	16.32	38
16.34	16	16.34	14	16.34	28	16.34	22
16.36	22	16.36	14	16.36	30	16.36	30
16.38	18	16.38	22	16.38	30	16.38	30
16.4	22	16.4	24	16.4	32	16.4	36
16.42	18	16.42	28	16.42	30	16.42	28
16.44	20	16.44	28	16.44	34	16.44	30
16.46	20	16.46	22	16.46	20	16.46	30
16.48	22	16.48	24	16.48	32	16.48	32
16.5	18	16.5	28	16.5	30	16.5	20
16.52	26	16.52	14	16.52	36	16.52	24
16.54	26	16.54	20	16.54	40	16.54	26
16.56	30	16.56	28	16.56	36	16.56	26
16.58	34	16.58	18	16.58	22	16.58	20
16.6	30	16.6	28	16.6	32	16.6	30
16.62	24	16.62	20	16.62	40	16.62	38
16.64	26	16.64	22	16.64	28	16.64	20
16.66	26	16.66	28	16.66	34	16.66	32
16.68	26	16.68	28	16.68	32	16.68	28
16.7	28	16.7	32	16.7	28	16.7	18
16.72	26	16.72	36	16.72	30	16.72	28
16.74	28	16.74	34	16.74	28	16.74	30
16.76	32	16.76	20	16.76	38	16.76	30
16.78	32	16.78	32	16.78	26	16.78	30
16.8	24	16.8	22	16.8	26	16.8	20
16.82	18	16.82	20	16.82	36	16.82	24
16.84	26	16.84	24	16.84	34	16.84	30
16.86	24	16.86	26	16.86	22	16.86	26
16.88	22	16.88	24	16.88	22	16.88	26
16.9	16	16.9	18	16.9	44	16.9	32
16.92	24	16.92	22	16.92	24	16.92	36
16.94	22	16.94	26	16.94	24	16.94	22
16.96	28	16.96	26	16.96	28	16.96	28
16.98	18	16.98	22	16.98	30	16.98	22
17	30	17	22	17	22	17	26
17.02	26	17.02	16	17.02	24	17.02	26
17.04	18	17.04	24	17.04	34	17.04	32
17.06	28	17.06	18	17.06	40	17.06	28
17.08	28	17.08	24	17.08	28	17.08	36
17.1	24	17.1	18	17.1	30	17.1	32
17.12	24	17.12	20	17.12	36	17.12	26
17.14	22	17.14	26	17.14	24	17.14	32
17.16	20	17.16	34	17.16	36	17.16	32
17.18	20	17.18	10	17.18	28	17.18	32
17.2	28	17.2	26	17.2	22	17.2	26
17.22	26	17.22	14	17.22	26	17.22	30
17.24	24	17.24	22	17.24	30	17.24	20
17.26	16	17.26	20	17.26	24	17.26	34
17.28	14	17.28	14	17.28	30	17.28	22
17.3	24	17.3	28	17.3	28	17.3	30
17.32	26	17.32	32	17.32	26	17.32	24
17.34	16	17.34	20	17.34	26	17.34	26
17.36	20	17.36	22	17.36	36	17.36	38
17.38	18	17.38	14	17.38	30	17.38	22
17.4	30	17.4	24	17.4	30	17.4	24
17.42	26	17.42	20	17.42	24	17.42	26
17.44	22	17.44	14	17.44	18	17.44	24
17.46	16	17.46	20	17.46	20	17.46	34
17.48	26	17.48	20	17.48	30	17.48	34
17.5	24	17.5	26	17.5	32	17.5	34
17.52	16	17.52	34	17.52	30	17.52	28
17.54	16	17.54	30	17.54	32	17.54	32
17.56	12	17.56	30	17.56	26	17.56	24
17.58	28	17.58	22	17.58	24	17.58	32
17.6	14	17.6	24	17.6	30	17.6	26
17.62	30	17.62	24	17.62	24	17.62	32
17.64	26	17.64	16	17.64	30	17.64	32
17.66	22	17.66	28	17.66	32	17.66	26
17.68	24	17.68	20	17.68	32	17.68	36
17.7	22	17.7	20	17.7	30	17.7	32
17.72	26	17.72	18	17.72	28	17.72	30
17.74	24	17.74	16	17.74	24	17.74	32
17.76	24	17.76	20	17.76	30	17.76	28
17.78	16	17.78	24	17.78	28	17.78	28
17.8	16	17.8	14	17.8	32	17.8	26
17.82	16	17.82	18	17.82	24	17.82	22
17.84	20	17.84	26	17.84	20	17.84	26
17.86	24	17.86	16	17.86	30	17.86	30
17.88	20	17.88	26	17.88	28	17.88	30
17.9	26	17.9	26	17.9	22	17.9	36
17.92	18	17.92	22	17.92	26	17.92	30
17.94	16	17.94	20	17.94	38	17.94	40
17.96	22	17.96	24	17.96	16	17.96	34
17.98	26	17.98	18	17.98	38	17.98	30
18	24	18	20	18	36	18	18
18.02	16	18.02	20	18.02	40	18.02	32
18.04	24	18.04	26	18.04	28	18.04	32
18.06	28	18.06	20	18.06	30	18.06	34
18.08	24	18.08	12	18.08	26	18.08	26
18.1	12	18.1	22	18.1	28	18.1	22
18.12	28	18.12	24	18.12	22	18.12	20
18.14	10	18.14	26	18.14	40	18.14	20
18.16	16	18.16	20	18.16	30	18.16	38
18.18	26	18.18	18	18.18	36	18.18	36
18.2	16	18.2	22	18.2	32	18.2	32
18.22	24	18.22	20	18.22	28	18.22	32
18.24	22	18.24	20	18.24	30	18.24	28
18.26	24	18.26	24	18.26	28	18.26	24
18.28	18	18.28	26	18.28	30	18.28	26
18.3	14	18.3	16	18.3	28	18.3	24
18.32	16	18.32	14	18.32	30	18.32	28
18.34	16	18.34	28	18.34	26	18.34	24
18.36	22	18.36	22	18.36	22	18.36	22
18.38	14	18.38	24	18.38	22	18.38	32
18.4	32	18.4	28	18.4	36	18.4	22
18.42	26	18.42	18	18.42	34	18.42	32
18.44	30	18.44	26	18.44	34	18.44	26
18.46	22	18.46	26	18.46	36	18.46	30
18.48	26	18.48	18	18.48	28	18.48	20
18.5	18	18.5	18	18.5	30	18.5	28
18.52	20	18.52	24	18.52	22	18.52	46
18.54	14	18.54	22	18.54	28	18.54	20
18.56	24	18.56	18	18.56	28	18.56	26
18.58	22	18.58	22	18.58	34	18.58	18
18.6	28	18.6	32	18.6	28	18.6	32
18.62	16	18.62	20	18.62	10	18.62	22
18.64	14	18.64	28	18.64	28	18.64	24
18.66	24	18.66	22	18.66	28	18.66	24
18.68	28	18.68	28	18.68	34	18.68	26
18.7	18	18.7	12	18.7	28	18.7	28
18.72	30	18.72	22	18.72	30	18.72	30
18.74	16	18.74	24	18.74	24	18.74	46
18.76	26	18.76	20	18.76	36	18.76	34
18.78	18	18.78	24	18.78	34	18.78	32
18.8	30	18.8	20	18.8	34	18.8	38
18.82	16	18.82	20	18.82	28	18.82	22
18.84	22	18.84	26	18.84	34	18.84	34
18.86	30	18.86	32	18.86	30	18.86	26
18.88	16	18.88	14	18.88	28	18.88	28
18.9	24	18.9	34	18.9	28	18.9	28
18.92	30	18.92	22	18.92	24	18.92	34
18.94	30	18.94	14	18.94	34	18.94	40
18.96	18	18.96	22	18.96	24	18.96	32
18.98	16	18.98	24	18.98	36	18.98	34
19	18	19	22	19	22	19	30
19.02	30	19.02	24	19.02	26	19.02	32
19.04	24	19.04	24	19.04	36	19.04	28
19.06	20	19.06	24	19.06	36	19.06	38
19.08	18	19.08	16	19.08	36	19.08	20
19.1	24	19.1	26	19.1	28	19.1	30
19.12	26	19.12	18	19.12	28	19.12	34
19.14	26	19.14	22	19.14	28	19.14	34
19.16	26	19.16	22	19.16	34	19.16	30
19.18	26	19.18	18	19.18	44	19.18	24
19.2	26	19.2	22	19.2	28	19.2	22
19.22	28	19.22	14	19.22	32	19.22	24
19.24	22	19.24	20	19.24	38	19.24	34
19.26	26	19.26	30	19.26	32	19.26	32
19.28	26	19.28	32	19.28	28	19.28	20
19.3	22	19.3	20	19.3	34	19.3	42
19.32	30	19.32	22	19.32	38	19.32	38
19.34	20	19.34	20	19.34	22	19.34	38
19.36	16	19.36	24	19.36	28	19.36	28
19.38	32	19.38	24	19.38	38	19.38	28
19.4	18	19.4	20	19.4	26	19.4	30
19.42	18	19.42	32	19.42	30	19.42	38
19.44	14	19.44	14	19.44	24	19.44	38
19.46	20	19.46	18	19.46	20	19.46	32
19.48	20	19.48	22	19.48	32	19.48	34
19.5	22	19.5	16	19.5	20	19.5	32
19.52	34	19.52	16	19.52	36	19.52	30
19.54	18	19.54	22	19.54	24	19.54	32
19.56	30	19.56	24	19.56	28	19.56	38
19.58	22	19.58	24	19.58	22	19.58	36
19.6	20	19.6	16	19.6	28	19.6	30
19.62	20	19.62	24	19.62	24	19.62	28
19.64	26	19.64	26	19.64	40	19.64	34
19.66	16	19.66	26	19.66	30	19.66	40
19.68	18	19.68	22	19.68	32	19.68	22
19.7	20	19.7	20	19.7	28	19.7	24
19.72	38	19.72	16	19.72	30	19.72	26
19.74	18	19.74	18	19.74	28	19.74	24
19.76	26	19.76	28	19.76	24	19.76	40
19.78	22	19.78	28	19.78	24	19.78	30
19.8	24	19.8	16	19.8	30	19.8	36
19.82	20	19.82	22	19.82	42	19.82	34
19.84	22	19.84	26	19.84	34	19.84	42
19.86	22	19.86	24	19.86	38	19.86	38
19.88	28	19.88	16	19.88	36	19.88	34
19.9	10	19.9	24	19.9	32	19.9	32
19.92	32	19.92	20	19.92	24	19.92	30
19.94	18	19.94	16	19.94	20	19.94	32
19.96	22	19.96	24	19.96	26	19.96	28
19.98	22	19.98	22	19.98	34	19.98	26
20	24	20	22	20	22	20	28
20.02	20	20.02	24	20.02	30	20.02	20
20.04	18	20.04	18	20.04	30	20.04	30
20.06	24	20.06	26	20.06	24	20.06	24
20.08	16	20.08	12	20.08	24	20.08	34
20.1	22	20.1	16	20.1	26	20.1	24
20.12	26	20.12	22	20.12	24	20.12	26
20.14	20	20.14	32	20.14	24	20.14	32
20.16	20	20.16	32	20.16	26	20.16	30
20.18	20	20.18	26	20.18	32	20.18	34
20.2	24	20.2	18	20.2	36	20.2	26
20.22	30	20.22	14	20.22	34	20.22	36
20.24	18	20.24	22	20.24	26	20.24	24
20.26	16	20.26	20	20.26	28	20.26	28
20.28	18	20.28	22	20.28	22	20.28	42
20.3	20	20.3	24	20.3	40	20.3	36
20.32	22	20.32	20	20.32	32	20.32	38
20.34	24	20.34	26	20.34	34	20.34	40
20.36	28	20.36	14	20.36	24	20.36	36
20.38	36	20.38	22	20.38	34	20.38	28
20.4	18	20.4	24	20.4	28	20.4	34
20.42	30	20.42	26	20.42	28	20.42	34
20.44	24	20.44	16	20.44	28	20.44	34
20.46	12	20.46	22	20.46	28	20.46	22
20.48	22	20.48	24	20.48	24	20.48	38
20.5	24	20.5	20	20.5	26	20.5	28
20.52	24	20.52	28	20.52	36	20.52	34
20.54	20	20.54	22	20.54	32	20.54	28
20.56	20	20.56	42	20.56	28	20.56	30
20.58	20	20.58	16	20.58	30	20.58	26
20.6	28	20.6	22	20.6	28	20.6	26
20.62	24	20.62	20	20.62	28	20.62	32
20.64	22	20.64	32	20.64	28	20.64	24
20.66	26	20.66	30	20.66	40	20.66	24
20.68	32	20.68	34	20.68	38	20.68	42
20.7	22	20.7	26	20.7	34	20.7	32
20.72	26	20.72	20	20.72	36	20.72	38
20.74	26	20.74	16	20.74	30	20.74	38
20.76	22	20.76	22	20.76	26	20.76	26
20.78	18	20.78	22	20.78	28	20.78	32
20.8	30	20.8	20	20.8	32	20.8	26
20.82	28	20.82	18	20.82	32	20.82	26
20.84	20	20.84	22	20.84	36	20.84	20
20.86	16	20.86	22	20.86	44	20.86	44
20.88	24	20.88	34	20.88	26	20.88	38
20.9	32	20.9	22	20.9	34	20.9	18
20.92	16	20.92	24	20.92	24	20.92	18
20.94	22	20.94	16	20.94	26	20.94	20
20.96	20	20.96	22	20.96	34	20.96	46
20.98	20	20.98	22	20.98	26	20.98	30
21	14	21	14	21	32	21	38
21.02	20	21.02	16	21.02	28	21.02	34
21.04	16	21.04	18	21.04	34	21.04	28
21.06	26	21.06	22	21.06	32	21.06	26
21.08	24	21.08	18	21.08	22	21.08	24
21.1	34	21.1	20	21.1	32	21.1	34
21.12	18	21.12	18	21.12	34	21.12	32
21.14	26	21.14	36	21.14	26	21.14	20
21.16	26	21.16	20	21.16	26	21.16	34
21.18	22	21.18	26	21.18	38	21.18	44
21.2	18	21.2	20	21.2	30	21.2	32
21.22	18	21.22	24	21.22	16	21.22	26
21.24	22	21.24	26	21.24	28	21.24	38
21.26	30	21.26	38	21.26	40	21.26	26
21.28	22	21.28	22	21.28	32	21.28	26
21.3	24	21.3	28	21.3	32	21.3	32
21.32	22	21.32	26	21.32	30	21.32	18
21.34	26	21.34	30	21.34	36	21.34	26
21.36	20	21.36	24	21.36	30	21.36	32
21.38	22	21.38	28	21.38	24	21.38	28
21.4	22	21.4	26	21.4	40	21.4	32
21.42	16	21.42	16	21.42	28	21.42	28
21.44	22	21.44	22	21.44	26	21.44	38
21.46	28	21.46	16	21.46	30	21.46	34
21.48	24	21.48	20	21.48	30	21.48	36
21.5	28	21.5	18	21.5	28	21.5	30
21.52	20	21.52	16	21.52	34	21.52	20
21.54	18	21.54	18	21.54	44	21.54	30
21.56	26	21.56	26	21.56	32	21.56	38
21.58	24	21.58	22	21.58	34	21.58	32
21.6	28	21.6	18	21.6	32	21.6	32
21.62	24	21.62	20	21.62	32	21.62	38
21.64	16	21.64	22	21.64	36	21.64	40
21.66	22	21.66	26	21.66	22	21.66	30
21.68	28	21.68	20	21.68	30	21.68	26
21.7	24	21.7	20	21.7	26	21.7	32
21.72	22	21.72	24	21.72	32	21.72	32
21.74	26	21.74	22	21.74	36	21.74	34
21.76	20	21.76	18	21.76	38	21.76	32
21.78	22	21.78	10	21.78	34	21.78	34
21.8	14	21.8	26	21.8	32	21.8	34
21.82	26	21.82	30	21.82	32	21.82	28
21.84	32	21.84	34	21.84	36	21.84	32
21.86	18	21.86	32	21.86	22	21.86	34
21.88	26	21.88	28	21.88	30	21.88	28
21.9	22	21.9	30	21.9	34	21.9	22
21.92	22	21.92	30	21.92	32	21.92	32
21.94	16	21.94	24	21.94	32	21.94	32
21.96	22	21.96	22	21.96	36	21.96	32
21.98	28	21.98	22	21.98	22	21.98	36
22	18	22	16	22	30	22	22
22.02	24	22.02	22	22.02	26	22.02	24
22.04	28	22.04	28	22.04	32	22.04	28
22.06	22	22.06	18	22.06	36	22.06	28
22.08	22	22.08	24	22.08	38	22.08	34
22.1	22	22.1	22	22.1	56	22.1	40
22.12	16	22.12	22	22.12	56	22.12	34
22.14	22	22.14	16	22.14	32	22.14	30
22.16	28	22.16	22	22.16	44	22.16	32
22.18	18	22.18	28	22.18	40	22.18	24
22.2	24	22.2	18	22.2	32	22.2	32
22.22	28	22.22	24	22.22	26	22.22	24
22.24	22	22.24	28	22.24	24	22.24	28
22.26	24	22.26	22	22.26	30	22.26	24
22.28	38	22.28	24	22.28	34	22.28	26
22.3	34	22.3	30	22.3	34	22.3	36
22.32	36	22.32	30	22.32	26	22.32	30
22.34	30	22.34	20	22.34	24	22.34	30
22.36	26	22.36	22	22.36	32	22.36	30
22.38	24	22.38	24	22.38	30	22.38	38
22.4	18	22.4	18	22.4	26	22.4	26
22.42	32	22.42	28	22.42	28	22.42	32
22.44	24	22.44	24	22.44	26	22.44	34
22.46	20	22.46	24	22.46	24	22.46	32
22.48	22	22.48	16	22.48	34	22.48	32
22.5	24	22.5	16	22.5	28	22.5	38
22.52	28	22.52	28	22.52	24	22.52	26
22.54	18	22.54	26	22.54	40	22.54	30
22.56	28	22.56	18	22.56	34	22.56	34
22.58	22	22.58	22	22.58	36	22.58	36
22.6	22	22.6	24	22.6	30	22.6	34
22.62	20	22.62	20	22.62	36	22.62	30
22.64	20	22.64	18	22.64	34	22.64	28
22.66	24	22.66	20	22.66	32	22.66	36
22.68	28	22.68	20	22.68	36	22.68	32
22.7	22	22.7	28	22.7	36	22.7	28
22.72	28	22.72	26	22.72	22	22.72	32
22.74	18	22.74	20	22.74	30	22.74	28
22.76	30	22.76	26	22.76	24	22.76	30
22.78	14	22.78	22	22.78	28	22.78	24
22.8	26	22.8	20	22.8	32	22.8	32
22.82	24	22.82	32	22.82	20	22.82	24
22.84	24	22.84	22	22.84	28	22.84	36
22.86	16	22.86	20	22.86	28	22.86	30
22.88	12	22.88	26	22.88	30	22.88	24
22.9	16	22.9	24	22.9	28	22.9	34
22.92	18	22.92	30	22.92	32	22.92	26
22.94	18	22.94	20	22.94	36	22.94	34
22.96	20	22.96	20	22.96	28	22.96	34
22.98	20	22.98	24	22.98	34	22.98	32
23	14	23	20	23	30	23	32
23.02	22	23.02	26	23.02	24	23.02	36
23.04	26	23.04	24	23.04	26	23.04	22
23.06	22	23.06	22	23.06	42	23.06	38
23.08	20	23.08	20	23.08	36	23.08	42
23.1	24	23.1	16	23.1	32	23.1	30
23.12	24	23.12	18	23.12	32	23.12	38
23.14	24	23.14	24	23.14	34	23.14	20
23.16	32	23.16	20	23.16	30	23.16	44
23.18	18	23.18	24	23.18	42	23.18	30
23.2	26	23.2	22	23.2	28	23.2	32
23.22	24	23.22	24	23.22	38	23.22	40
23.24	34	23.24	32	23.24	38	23.24	38
23.26	24	23.26	32	23.26	26	23.26	38
23.28	36	23.28	36	23.28	32	23.28	34
23.3	26	23.3	28	23.3	30	23.3	32
23.32	22	23.32	26	23.32	24	23.32	24
23.34	30	23.34	28	23.34	32	23.34	32
23.36	20	23.36	22	23.36	32	23.36	30
23.38	28	23.38	26	23.38	26	23.38	24
23.4	18	23.4	22	23.4	30	23.4	42
23.42	32	23.42	20	23.42	32	23.42	26
23.44	16	23.44	14	23.44	22	23.44	40
23.46	14	23.46	22	23.46	32	23.46	36
23.48	22	23.48	18	23.48	34	23.48	24
23.5	18	23.5	18	23.5	24	23.5	36
23.52	20	23.52	22	23.52	22	23.52	34
23.54	20	23.54	20	23.54	18	23.54	42
23.56	18	23.56	18	23.56	22	23.56	30
23.58	18	23.58	32	23.58	32	23.58	22
23.6	26	23.6	26	23.6	38	23.6	32
23.62	20	23.62	24	23.62	24	23.62	32
23.64	22	23.64	18	23.64	28	23.64	26
23.66	28	23.66	20	23.66	32	23.66	28
23.68	18	23.68	22	23.68	24	23.68	26
23.7	26	23.7	22	23.7	32	23.7	28
23.72	20	23.72	14	23.72	30	23.72	38
23.74	18	23.74	28	23.74	30	23.74	32
23.76	22	23.76	26	23.76	28	23.76	32
23.78	24	23.78	26	23.78	32	23.78	34
23.8	16	23.8	18	23.8	22	23.8	22
23.82	18	23.82	26	23.82	34	23.82	26
23.84	30	23.84	12	23.84	34	23.84	34
23.86	24	23.86	34	23.86	24	23.86	42
23.88	26	23.88	18	23.88	28	23.88	28
23.9	16	23.9	18	23.9	30	23.9	36
23.92	22	23.92	20	23.92	26	23.92	16
23.94	18	23.94	28	23.94	24	23.94	26
23.96	20	23.96	26	23.96	26	23.96	30
23.98	20	23.98	16	23.98	32	23.98	28
24	16	24	16	24	26	24	26
24.02	20	24.02	22	24.02	30	24.02	26
24.04	30	24.04	12	24.04	24	24.04	36
24.06	22	24.06	22	24.06	28	24.06	26
24.08	16	24.08	20	24.08	32	24.08	32
24.1	24	24.1	20	24.1	36	24.1	32
24.12	22	24.12	12	24.12	18	24.12	30
24.14	36	24.14	20	24.14	40	24.14	36
24.16	22	24.16	18	24.16	36	24.16	24
24.18	18	24.18	16	24.18	32	24.18	30
24.2	20	24.2	26	24.2	34	24.2	36
24.22	26	24.22	20	24.22	26	24.22	22
24.24	12	24.24	26	24.24	36	24.24	20
24.26	26	24.26	24	24.26	24	24.26	28
24.28	30	24.28	30	24.28	34	24.28	26
24.3	22	24.3	24	24.3	32	24.3	26
24.32	32	24.32	24	24.32	30	24.32	32
24.34	10	24.34	20	24.34	34	24.34	32
24.36	24	24.36	22	24.36	20	24.36	24
24.38	24	24.38	26	24.38	30	24.38	30
24.4	26	24.4	22	24.4	36	24.4	22
24.42	14	24.42	20	24.42	28	24.42	26
24.44	18	24.44	32	24.44	30	24.44	22
24.46	22	24.46	28	24.46	20	24.46	32
24.48	16	24.48	26	24.48	32	24.48	38
24.5	20	24.5	24	24.5	34	24.5	24
24.52	20	24.52	26	24.52	22	24.52	28
24.54	16	24.54	20	24.54	32	24.54	28
24.56	18	24.56	18	24.56	34	24.56	36
24.58	18	24.58	16	24.58	32	24.58	40
24.6	32	24.6	18	24.6	32	24.6	30
24.62	24	24.62	12	24.62	38	24.62	12
24.64	12	24.64	18	24.64	24	24.64	34
24.66	22	24.66	20	24.66	28	24.66	24
24.68	22	24.68	20	24.68	30	24.68	28
24.7	30	24.7	18	24.7	30	24.7	26
24.72	10	24.72	24	24.72	30	24.72	32
24.74	24	24.74	14	24.74	28	24.74	30
24.76	18	24.76	30	24.76	26	24.76	38
24.78	28	24.78	14	24.78	24	24.78	34
24.8	20	24.8	14	24.8	36	24.8	28
24.82	18	24.82	20	24.82	26	24.82	36
24.84	18	24.84	24	24.84	30	24.84	32
24.86	24	24.86	18	24.86	30	24.86	38
24.88	16	24.88	32	24.88	32	24.88	20
24.9	22	24.9	16	24.9	36	24.9	24
24.92	14	24.92	16	24.92	26	24.92	26
24.94	24	24.94	22	24.94	30	24.94	24
24.96	20	24.96	18	24.96	30	24.96	34
24.98	28	24.98	24	24.98	32	24.98	28
25	24	25	16	25	26	25	24
25.02	20	25.02	18	25.02	40	25.02	34
25.04	22	25.04	18	25.04	34	25.04	22
25.06	28	25.06	20	25.06	26	25.06	30
25.08	16	25.08	24	25.08	22	25.08	28
25.1	12	25.1	16	25.1	30	25.1	18
25.12	28	25.12	18	25.12	24	25.12	20
25.14	24	25.14	34	25.14	30	25.14	20
25.16	22	25.16	14	25.16	34	25.16	26
25.18	26	25.18	26	25.18	20	25.18	28
25.2	20	25.2	18	25.2	26	25.2	38
25.22	22	25.22	20	25.22	32	25.22	28
25.24	26	25.24	24	25.24	36	25.24	22
25.26	22	25.26	16	25.26	18	25.26	14
25.28	26	25.28	16	25.28	30	25.28	20
25.3	22	25.3	20	25.3	36	25.3	34
25.32	24	25.32	26	25.32	30	25.32	22
25.34	24	25.34	26	25.34	32	25.34	22
25.36	18	25.36	14	25.36	28	25.36	16
25.38	24	25.38	22	25.38	28	25.38	24
25.4	18	25.4	34	25.4	28	25.4	20
25.42	18	25.42	20	25.42	26	25.42	36
25.44	16	25.44	22	25.44	26	25.44	38
25.46	20	25.46	16	25.46	24	25.46	20
25.48	16	25.48	18	25.48	32	25.48	28
25.5	28	25.5	18	25.5	24	25.5	28
25.52	20	25.52	10	25.52	34	25.52	28
25.54	20	25.54	20	25.54	26	25.54	30
25.56	22	25.56	24	25.56	32	25.56	32
25.58	12	25.58	18	25.58	38	25.58	30
25.6	16	25.6	22	25.6	32	25.6	24
25.62	18	25.62	18	25.62	42	25.62	28
25.64	18	25.64	30	25.64	30	25.64	22
25.66	16	25.66	18	25.66	34	25.66	30
25.68	22	25.68	30	25.68	28	25.68	32
25.7	28	25.7	24	25.7	26	25.7	30
25.72	32	25.72	20	25.72	34	25.72	22
25.74	22	25.74	26	25.74	32	25.74	24
25.76	20	25.76	28	25.76	40	25.76	34
25.78	22	25.78	20	25.78	16	25.78	32
25.8	22	25.8	30	25.8	30	25.8	28
25.82	22	25.82	20	25.82	26	25.82	32
25.84	16	25.84	26	25.84	36	25.84	36
25.86	22	25.86	24	25.86	32	25.86	36
25.88	34	25.88	28	25.88	26	25.88	26
25.9	28	25.9	20	25.9	36	25.9	20
25.92	24	25.92	22	25.92	32	25.92	46
25.94	28	25.94	26	25.94	36	25.94	40
25.96	24	25.96	26	25.96	32	25.96	40
25.98	16	25.98	22	25.98	32	25.98	46
26	24	26	26	26	36	26	50
26.02	32	26.02	28	26.02	36	26.02	44
26.04	14	26.04	36	26.04	36	26.04	48
26.06	28	26.06	30	26.06	48	26.06	62
26.08	28	26.08	22	26.08	42	26.08	54
26.1	20	26.1	28	26.1	38	26.1	58
26.12	26	26.12	26	26.12	44	26.12	90
26.14	34	26.14	28	26.14	58	26.14	86
26.16	28	26.16	32	26.16	74	26.16	108
26.18	44	26.18	30	26.18	72	26.18	122
26.2	38	26.2	26	26.2	60	26.2	162
26.22	44	26.22	26	26.22	100	26.22	210
26.24	46	26.24	34	26.24	122	26.24	256
26.26	34	26.26	46	26.26	174	26.26	352
26.28	62	26.28	58	26.28	172	26.28	500
26.3	68	26.3	68	26.3	268	26.3	634
26.32	62	26.32	64	26.32	304	26.32	712
26.34	92	26.34	98	26.34	438	26.34	734
26.36	112	26.36	122	26.36	508	26.36	696
26.38	148	26.38	158	26.38	554	26.38	634
26.4	164	26.4	192	26.4	514	26.4	496
26.42	198	26.42	240	26.42	436	26.42	396
26.44	254	26.44	282	26.44	338	26.44	272
26.46	320	26.46	382	26.46	278	26.46	178
26.48	378	26.48	398	26.48	204	26.48	118
26.5	426	26.5	464	26.5	128	26.5	96
26.52	422	26.52	440	26.52	92	26.52	64
26.54	392	26.54	428	26.54	66	26.54	66
26.56	346	26.56	366	26.56	66	26.56	62
26.58	294	26.58	300	26.58	64	26.58	50
26.6	208	26.6	200	26.6	54	26.6	52
26.62	162	26.62	140	26.62	52	26.62	52
26.64	112	26.64	118	26.64	34	26.64	56
26.66	100	26.66	88	26.66	38	26.66	54
26.68	74	26.68	66	26.68	40	26.68	64
26.7	48	26.7	50	26.7	52	26.7	74
26.72	48	26.72	50	26.72	52	26.72	80
26.74	48	26.74	44	26.74	50	26.74	90
26.76	34	26.76	38	26.76	40	26.76	102
26.78	52	26.78	34	26.78	62	26.78	146
26.8	48	26.8	24	26.8	62	26.8	134
26.82	52	26.82	30	26.82	86	26.82	174
26.84	46	26.84	42	26.84	114	26.84	172
26.86	56	26.86	46	26.86	144	26.86	160
26.88	58	26.88	44	26.88	164	26.88	140
26.9	50	26.9	70	26.9	174	26.9	118
26.92	62	26.92	62	26.92	154	26.92	114
26.94	74	26.94	68	26.94	134	26.94	94
26.96	88	26.96	84	26.96	138	26.96	74
26.98	114	26.98	108	26.98	122	26.98	68
27	114	27	132	27	140	27	68
27.02	150	27.02	116	27.02	82	27.02	44
27.04	180	27.04	140	27.04	110	27.04	54
27.06	170	27.06	128	27.06	116	27.06	52
27.08	164	27.08	118	27.08	124	27.08	72
27.1	162	27.1	124	27.1	178	27.1	54
27.12	138	27.12	116	27.12	164	27.12	56
27.14	108	27.14	124	27.14	198	27.14	48
27.16	92	27.16	112	27.16	154	27.16	44
27.18	112	27.18	132	27.18	178	27.18	56
27.2	124	27.2	220	27.2	160	27.2	56
27.22	192	27.22	240	27.22	188	27.22	58
27.24	204	27.24	240	27.24	174	27.24	52
27.26	240	27.26	220	27.26	184	27.26	66
27.28	180	27.28	200	27.28	144	27.28	64
27.3	252	27.3	220	27.3	156	27.3	68
27.32	206	27.32	176	27.32	152	27.32	88
27.34	200	27.34	138	27.34	120	27.34	108
27.36	190	27.36	148	27.36	128	27.36	112
27.38	182	27.38	154	27.38	130	27.38	176
27.4	184	27.4	148	27.4	116	27.4	212
27.42	180	27.42	124	27.42	138	27.42	256
27.44	190	27.44	124	27.44	158	27.44	374
27.46	158	27.46	114	27.46	204	27.46	400
27.48	180	27.48	102	27.48	272	27.48	424
27.5	162	27.5	98	27.5	274	27.5	366
27.52	160	27.52	124	27.52	310	27.52	310
27.54	178	27.54	112	27.54	282	27.54	272
27.56	152	27.56	140	27.56	224	27.56	202
27.58	210	27.58	190	27.58	194	27.58	142
27.6	244	27.6	190	27.6	172	27.6	94
27.62	252	27.62	208	27.62	116	27.62	84
27.64	312	27.64	240	27.64	90	27.64	58
27.66	314	27.66	228	27.66	66	27.66	60
27.68	282	27.68	216	27.68	36	27.68	52
27.7	266	27.7	182	27.7	48	27.7	36
27.72	240	27.72	170	27.72	40	27.72	38
27.74	206	27.74	130	27.74	40	27.74	30
27.76	146	27.76	96	27.76	44	27.76	40
27.78	130	27.78	54	27.78	36	27.78	30
27.8	72	27.8	44	27.8	34	27.8	44
27.82	56	27.82	58	27.82	32	27.82	22
27.84	44	27.84	38	27.84	28	27.84	26
27.86	26	27.86	38	27.86	32	27.86	20
27.88	34	27.88	30	27.88	30	27.88	20
27.9	26	27.9	22	27.9	22	27.9	24
27.92	36	27.92	30	27.92	28	27.92	28
27.94	28	27.94	36	27.94	26	27.94	24
27.96	18	27.96	14	27.96	20	27.96	26
27.98	24	27.98	28	27.98	16	27.98	26
28	28	28	22	28	20	28	26
28.02	24	28.02	22	28.02	32	28.02	26
28.04	20	28.04	28	28.04	26	28.04	30
28.06	26	28.06	22	28.06	34	28.06	28
28.08	26	28.08	24	28.08	30	28.08	20
28.1	22	28.1	18	28.1	26	28.1	28
28.12	20	28.12	16	28.12	22	28.12	16
28.14	24	28.14	22	28.14	24	28.14	30
28.16	26	28.16	18	28.16	30	28.16	32
28.18	24	28.18	22	28.18	26	28.18	16
28.2	26	28.2	26	28.2	18	28.2	28
28.22	26	28.22	22	28.22	26	28.22	26
28.24	22	28.24	20	28.24	24	28.24	24
28.26	20	28.26	22	28.26	30	28.26	24
28.28	26	28.28	16	28.28	30	28.28	22
28.3	20	28.3	20	28.3	30	28.3	18
28.32	16	28.32	14	28.32	26	28.32	22
28.34	22	28.34	18	28.34	26	28.34	28
28.36	26	28.36	18	28.36	34	28.36	18
28.38	28	28.38	22	28.38	26	28.38	24
28.4	22	28.4	16	28.4	28	28.4	22
28.42	26	28.42	16	28.42	18	28.42	24
28.44	26	28.44	24	28.44	28	28.44	28
28.46	16	28.46	24	28.46	34	28.46	24
28.48	28	28.48	20	28.48	32	28.48	20
28.5	14	28.5	18	28.5	20	28.5	26
28.52	18	28.52	20	28.52	40	28.52	26
28.54	20	28.54	26	28.54	24	28.54	18
28.56	18	28.56	18	28.56	28	28.56	14
28.58	26	28.58	16	28.58	22	28.58	26
28.6	18	28.6	28	28.6	22	28.6	20
28.62	28	28.62	30	28.62	16	28.62	24
28.64	26	28.64	26	28.64	22	28.64	24
28.66	20	28.66	26	28.66	28	28.66	18
28.68	28	28.68	20	28.68	18	28.68	24
28.7	30	28.7	20	28.7	24	28.7	24
28.72	38	28.72	28	28.72	28	28.72	22
28.74	40	28.74	32	28.74	22	28.74	22
28.76	30	28.76	22	28.76	24	28.76	28
28.78	46	28.78	22	28.78	44	28.78	22
28.8	40	28.8	16	28.8	38	28.8	22
28.82	36	28.82	22	28.82	28	28.82	26
28.84	40	28.84	28	28.84	18	28.84	26
28.86	22	28.86	18	28.86	34	28.86	26
28.88	30	28.88	24	28.88	28	28.88	16
28.9	28	28.9	28	28.9	22	28.9	24
28.92	36	28.92	22	28.92	26	28.92	24
28.94	36	28.94	24	28.94	30	28.94	22
28.96	22	28.96	30	28.96	20	28.96	26
28.98	28	28.98	24	28.98	30	28.98	18
29	26	29	12	29	34	29	16
29.02	22	29.02	30	29.02	32	29.02	20
29.04	18	29.04	28	29.04	22	29.04	12
29.06	30	29.06	26	29.06	22	29.06	14
29.08	28	29.08	30	29.08	16	29.08	16
29.1	30	29.1	28	29.1	22	29.1	12
29.12	34	29.12	28	29.12	28	29.12	32
29.14	28	29.14	30	29.14	18	29.14	32
29.16	30	29.16	34	29.16	24	29.16	24
29.18	32	29.18	34	29.18	22	29.18	22
29.2	52	29.2	34	29.2	22	29.2	24
29.22	46	29.22	34	29.22	16	29.22	26
29.24	46	29.24	22	29.24	22	29.24	30
29.26	52	29.26	22	29.26	28	29.26	24
29.28	36	29.28	16	29.28	18	29.28	22
29.3	56	29.3	22	29.3	24	29.3	24
29.32	74	29.32	28	29.32	28	29.32	20
29.34	52	29.34	18	29.34	22	29.34	20
29.36	66	29.36	24	29.36	24	29.36	24
29.38	54	29.38	28	29.38	28	29.38	18
29.4	46	29.4	22	29.4	32	29.4	20
29.42	58	29.42	24	29.42	24	29.42	20
29.44	42	29.44	40	29.44	26	29.44	20
29.46	28	29.46	40	29.46	30	29.46	22
29.48	30	29.48	32	29.48	28	29.48	16
29.5	20	29.5	28	29.5	32	29.5	16
29.52	28	29.52	30	29.52	36	29.52	26
29.54	18	29.54	24	29.54	38	29.54	28
29.56	22	29.56	34	29.56	24	29.56	26
29.58	22	29.58	28	29.58	24	29.58	34
29.6	32	29.6	28	29.6	30	29.6	26
29.62	28	29.62	14	29.62	22	29.62	22
29.64	32	29.64	30	29.64	26	29.64	22
29.66	32	29.66	28	29.66	26	29.66	26
29.68	26	29.68	18	29.68	26	29.68	20
29.7	32	29.7	16	29.7	28	29.7	26
29.72	16	29.72	26	29.72	22	29.72	22
29.74	20	29.74	16	29.74	22	29.74	24
29.76	28	29.76	24	29.76	24	29.76	30
29.78	20	29.78	18	29.78	20	29.78	24
29.8	28	29.8	20	29.8	16	29.8	26
29.82	14	29.82	18	29.82	26	29.82	18
29.84	24	29.84	16	29.84	20	29.84	20
29.86	22	29.86	22	29.86	16	29.86	24
29.88	22	29.88	14	29.88	28	29.88	28
29.9	28	29.9	22	29.9	28	29.9	24
29.92	24	29.92	20	29.92	24	29.92	20
29.94	22	29.94	14	29.94	26	29.94	20
29.96	16	29.96	24	29.96	38	29.96	26
29.98	18	29.98	22	29.98	22	29.98	22
30	20	30	14	30	34	30	22
30.02	30	30.02	20	30.02	24	30.02	18
30.04	26	30.04	20	30.04	26	30.04	26
30.06	28	30.06	18	30.06	26	30.06	24
30.08	18	30.08	26	30.08	38	30.08	28
30.1	22	30.1	20	30.1	32	30.1	22
30.12	26	30.12	20	30.12	36	30.12	26
30.14	12	30.14	26	30.14	34	30.14	24
30.16	34	30.16	36	30.16	32	30.16	40
30.18	14	30.18	22	30.18	32	30.18	28
30.2	34	30.2	18	30.2	22	30.2	34
30.22	26	30.22	20	30.22	22	30.22	26
30.24	28	30.24	26	30.24	16	30.24	36
30.26	24	30.26	34	30.26	22	30.26	28
30.28	24	30.28	28	30.28	28	30.28	28
30.3	24	30.3	34	30.3	18	30.3	36
30.32	34	30.32	30	30.32	24	30.32	44
30.34	22	30.34	30	30.34	22	30.34	40
30.36	22	30.36	28	30.36	22	30.36	40
30.38	16	30.38	30	30.38	16	30.38	28
30.4	22	30.4	24	30.4	22	30.4	34
30.42	28	30.42	20	30.42	28	30.42	26
30.44	18	30.44	26	30.44	18	30.44	36
30.46	24	30.46	28	30.46	24	30.46	28
30.48	28	30.48	20	30.48	28	30.48	28
30.5	22	30.5	30	30.5	22	30.5	36
30.52	22	30.52	20	30.52	22	30.52	40
30.54	22	30.54	26	30.54	16	30.54	28
30.56	16	30.56	24	30.56	22	30.56	34
30.58	22	30.58	28	30.58	28	30.58	26
30.6	28	30.6	20	30.6	18	30.6	36
30.62	18	30.62	22	30.62	22	30.62	28
30.64	24	30.64	30	30.64	22	30.64	28
30.66	28	30.66	24	30.66	16	30.66	36
30.68	22	30.68	20	30.68	22	30.68	44
30.7	22	30.7	26	30.7	18	30.7	44
30.72	16	30.72	28	30.72	16	30.72	30
30.74	22	30.74	20	30.74	16	30.74	30
30.76	28	30.76	30	30.76	20	30.76	42
30.78	18	30.78	20	30.78	12	30.78	36
30.8	24	30.8	26	30.8	18	30.8	32
30.82	22	30.82	24	30.82	16	30.82	32
30.84	22	30.84	28	30.84	16	30.84	28
30.86	16	30.86	20	30.86	20	30.86	20
30.88	22	30.88	22	30.88	12	30.88	28
30.9	28	30.9	26	30.9	18	30.9	36
30.92	18	30.92	26	30.92	30	30.92	22
30.94	24	30.94	28	30.94	36	30.94	30
30.96	28	30.96	44	30.96	28	30.96	32
30.98	22	30.98	36	30.98	34	30.98	24
31	24	31	26	31	28	31	36
31.02	28	31.02	26	31.02	20	31.02	32
31.04	34	31.04	22	31.04	34	31.04	34
31.06	32	31.06	28	31.06	38	31.06	34
31.08	26	31.08	24	31.08	34	31.08	44
31.1	34	31.1	26	31.1	40	31.1	36
31.12	34	31.12	26	31.12	32	31.12	42
31.14	28	31.14	20	31.14	34	31.14	40
31.16	26	31.16	32	31.16	36	31.16	60
31.18	16	31.18	44	31.18	44	31.18	54
31.2	26	31.2	28	31.2	44	31.2	74
31.22	22	31.22	28	31.22	50	31.22	64
31.24	28	31.24	30	31.24	60	31.24	78
31.26	28	31.26	32	31.26	42	31.26	88
31.28	38	31.28	32	31.28	58	31.28	98
31.3	26	31.3	40	31.3	62	31.3	88
31.32	36	31.32	32	31.32	72	31.32	128
31.34	52	31.34	52	31.34	72	31.34	126
31.36	38	31.36	48	31.36	66	31.36	146
31.38	54	31.38	62	31.38	98	31.38	164
31.4	52	31.4	44	31.4	102	31.4	184
31.42	42	31.42	50	31.42	96	31.42	264
31.44	52	31.44	58	31.44	110	31.44	324
31.46	56	31.46	52	31.46	150	31.46	388
31.48	62	31.48	70	31.48	160	31.48	540
31.5	74	31.5	84	31.5	230	31.5	698
31.52	58	31.52	90	31.52	280	31.52	950
31.54	80	31.54	104	31.54	408	31.54	1256
31.56	98	31.56	110	31.56	536	31.56	1640
31.58	124	31.58	144	31.58	658	31.58	2202
31.6	148	31.6	168	31.6	962	31.6	2840
31.62	198	31.62	210	31.62	1346	31.62	3352
31.64	270	31.64	298	31.64	1808	31.64	3522
31.66	336	31.66	374	31.66	2326	31.66	3356
31.68	424	31.68	496	31.68	2670	31.68	3046
31.7	562	31.7	672	31.7	2442	31.7	2614
31.72	744	31.72	946	31.72	2094	31.72	2130
31.74	938	31.74	1298	31.74	1960	31.74	1722
31.76	1332	31.76	1626	31.76	1654	31.76	1246
31.78	1554	31.78	1966	31.78	1356	31.78	874
31.8	1828	31.8	2120	31.8	942	31.8	612
31.82	2090	31.82	2242	31.82	654	31.82	406
31.84	1994	31.84	2166	31.84	400	31.84	302
31.86	1814	31.86	1878	31.86	314	31.86	218
31.88	1622	31.88	1702	31.88	208	31.88	186
31.9	1364	31.9	1342	31.9	154	31.9	162
31.92	1136	31.92	1088	31.92	134	31.92	130
31.94	858	31.94	828	31.94	86	31.94	110
31.96	594	31.96	560	31.96	86	31.96	84
31.98	398	31.98	384	31.98	84	31.98	98
32	280	32	272	32	84	32	62
32.02	214	32.02	202	32.02	83	32.02	66
32.04	162	32.04	146	32.04	92	32.04	60
32.06	138	32.06	138	32.06	82	32.06	50
32.08	104	32.08	118	32.08	82	32.08	50
32.1	94	32.1	102	32.1	81	32.1	38
32.12	88	32.12	102	32.12	80	32.12	40
32.14	96	32.14	96	32.14	80	32.14	40
32.16	110	32.16	78	32.16	88	32.16	30
32.18	108	32.18	82	32.18	80	32.18	50
32.2	100	32.2	110	32.2	56	32.2	36
32.22	114	32.22	106	32.22	60	32.22	36
32.24	124	32.24	84	32.24	52	32.24	24
32.26	124	32.26	82	32.26	48	32.26	26
32.28	102	32.28	112	32.28	54	32.28	40
32.3	104	32.3	102	32.3	46	32.3	30
32.32	102	32.32	98	32.32	36	32.32	26
32.34	70	32.34	64	32.34	40	32.34	30
32.36	96	32.36	72	32.36	38	32.36	22
32.38	66	32.38	50	32.38	36	32.38	38
32.4	52	32.4	52	32.4	30	32.4	30
32.42	36	32.42	48	32.42	34	32.42	26
32.44	36	32.44	44	32.44	46	32.44	22
32.46	46	32.46	40	32.46	38	32.46	22
32.48	50	32.48	40	32.48	42	32.48	20
32.5	38	32.5	40	32.5	26	32.5	20
32.52	42	32.52	26	32.52	30	32.52	22
32.54	28	32.54	52	32.54	28	32.54	28
32.56	46	32.56	34	32.56	26	32.56	24
32.58	42	32.58	28	32.58	28	32.58	22
32.6	36	32.6	36	32.6	26	32.6	36
32.62	44	32.62	30	32.62	26	32.62	22
32.64	36	32.64	46	32.64	22	32.64	26
32.66	44	32.66	22	32.66	22	32.66	26
32.68	38	32.68	30	32.68	28	32.68	26
32.7	46	32.7	24	32.7	20	32.7	16
32.72	44	32.72	34	32.72	28	32.72	32
32.74	46	32.74	42	32.74	28	32.74	22
32.76	42	32.76	36	32.76	20	32.76	18
32.78	44	32.78	42	32.78	22	32.78	10
32.8	44	32.8	44	32.8	22	32.8	24
32.82	62	32.82	42	32.82	28	32.82	26
32.84	58	32.84	48	32.84	22	32.84	32
32.86	54	32.86	48	32.86	26	32.86	20
32.88	40	32.88	56	32.88	32	32.88	24
32.9	52	32.9	38	32.9	26	32.9	20
32.92	54	32.92	42	32.92	22	32.92	28
32.94	64	32.94	48	32.94	24	32.94	26
32.96	44	32.96	40	32.96	32	32.96	18
32.98	44	32.98	30	32.98	28	32.98	22
33	36	33	34	33	20	33	20
33.02	32	33.02	26	33.02	26	33.02	12
33.04	30	33.04	20	33.04	28	33.04	20
33.06	18	33.06	20	33.06	32	33.06	24
33.08	28	33.08	26	33.08	32	33.08	18
33.1	30	33.1	20	33.1	30	33.1	22
33.12	32	33.12	24	33.12	28	33.12	14
33.14	34	33.14	26	33.14	26	33.14	18
33.16	36	33.16	38	33.16	22	33.16	16
33.18	28	33.18	28	33.18	26	33.18	24
33.2	48	33.2	26	33.2	26	33.2	26
33.22	40	33.22	30	33.22	22	33.22	18
33.24	46	33.24	44	33.24	22	33.24	16
33.26	46	33.26	40	33.26	22	33.26	16
33.28	44	33.28	42	33.28	20	33.28	16
33.3	40	33.3	40	33.3	22	33.3	24
33.32	52	33.32	34	33.32	22	33.32	20
33.34	50	33.34	56	33.34	20	33.34	28
33.36	40	33.36	48	33.36	22	33.36	22
33.38	38	33.38	48	33.38	22	33.38	18
33.4	40	33.4	42	33.4	22	33.4	18
33.42	36	33.42	48	33.42	22	33.42	16
33.44	30	33.44	40	33.44	26	33.44	18
33.46	36	33.46	42	33.46	26	33.46	26
33.48	48	33.48	44	33.48	26	33.48	20
33.5	30	33.5	50	33.5	22	33.5	14
33.52	32	33.52	56	33.52	26	33.52	20
33.54	36	33.54	60	33.54	22	33.54	16
33.56	50	33.56	46	33.56	22	33.56	18
33.58	48	33.58	44	33.58	22	33.58	20
33.6	52	33.6	40	33.6	20	33.6	10
33.62	50	33.62	54	33.62	28	33.62	18
33.64	42	33.64	56	33.64	28	33.64	20
33.66	44	33.66	50	33.66	20	33.66	20
33.68	42	33.68	68	33.68	22	33.68	20
33.7	50	33.7	80	33.7	22	33.7	26
33.72	42	33.72	58	33.72	28	33.72	26
33.74	30	33.74	56	33.74	22	33.74	20
33.76	46	33.76	56	33.76	26	33.76	18
33.78	36	33.78	62	33.78	22	33.78	18
33.8	28	33.8	46	33.8	26	33.8	22
33.82	48	33.82	36	33.82	22	33.82	16
33.84	22	33.84	32	33.84	30	33.84	12
33.86	34	33.86	28	33.86	28	33.86	24
33.88	26	33.88	28	33.88	24	33.88	18
33.9	24	33.9	30	33.9	34	33.9	24
33.92	28	33.92	22	33.92	28	33.92	30
33.94	20	33.94	20	33.94	28	33.94	20
33.96	28	33.96	22	33.96	30	33.96	16
33.98	24	33.98	18	33.98	28	33.98	18
34	34	34	22	34	26	34	22
34.02	28	34.02	30	34.02	28	34.02	16
34.04	30	34.04	28	34.04	26	34.04	22
34.06	26	34.06	18	34.06	26	34.06	22
34.08	28	34.08	20	34.08	22	34.08	30
34.1	26	34.1	18	34.1	22	34.1	24
34.12	32	34.12	22	34.12	28	34.12	18
34.14	24	34.14	20	34.14	20	34.14	26
34.16	26	34.16	14	34.16	28	34.16	26
34.18	30	34.18	18	34.18	28	34.18	22
34.2	20	34.2	26	34.2	20	34.2	22
34.22	34	34.22	20	34.22	22	34.22	26
34.24	18	34.24	16	34.24	22	34.24	32
34.26	26	34.26	16	34.26	28	34.26	42
34.28	28	34.28	16	34.28	22	34.28	40
34.3	32	34.3	18	34.3	26	34.3	54
34.32	26	34.32	22	34.32	32	34.32	58
34.34	22	34.34	24	34.34	26	34.34	72
34.36	30	34.36	24	34.36	46	34.36	76
34.38	32	34.38	20	34.38	46	34.38	110
34.4	26	34.4	26	34.4	56	34.4	124
34.42	32	34.42	26	34.42	68	34.42	172
34.44	28	34.44	24	34.44	104	34.44	208
34.46	32	34.46	34	34.46	156	34.46	206
34.48	34	34.48	36	34.48	154	34.48	228
34.5	38	34.5	44	34.5	178	34.5	194
34.52	80	34.52	60	34.52	184	34.52	164
34.54	66	34.54	84	34.54	192	34.54	184
34.56	74	34.56	74	34.56	166	34.56	146
34.58	94	34.58	98	34.58	144	34.58	120
34.6	130	34.6	148	34.6	108	34.6	84
34.62	156	34.62	150	34.62	118	34.62	70
34.64	162	34.64	150	34.64	98	34.64	64
34.66	184	34.66	148	34.66	52	34.66	48
34.68	146	34.68	132	34.68	56	34.68	40
34.7	166	34.7	140	34.7	46	34.7	36
34.72	132	34.72	112	34.72	32	34.72	40
34.74	112	34.74	84	34.74	26	34.74	28
34.76	96	34.76	76	34.76	36	34.76	32
34.78	84	34.78	58	34.78	24	34.78	18
34.8	58	34.8	50	34.8	20	34.8	24
34.82	58	34.82	24	34.82	16	34.82	22
34.84	48	34.84	48	34.84	24	34.84	22
34.86	32	34.86	24	34.86	20	34.86	16
34.88	18	34.88	20	34.88	24	34.88	24
34.9	26	34.9	14	34.9	22	34.9	22
34.92	24	34.92	16	34.92	26	34.92	18
34.94	22	34.94	26	34.94	20	34.94	16
34.96	28	34.96	26	34.96	20	34.96	22
34.98	16	34.98	24	34.98	24	34.98	12
35	24	35	22	35	10	35	16
35.02	22	35.02	18	35.02	24	35.02	14
35.04	14	35.04	24	35.04	26	35.04	12
35.06	24	35.06	14	35.06	26	35.06	14
35.08	16	35.08	22	35.08	16	35.08	22
35.1	18	35.1	22	35.1	20	35.1	18
35.12	28	35.12	16	35.12	16	35.12	24
35.14	18	35.14	24	35.14	16	35.14	16
35.16	18	35.16	20	35.16	22	35.16	8
35.18	12	35.18	14	35.18	14	35.18	12
35.2	20	35.2	24	35.2	26	35.2	16
35.22	18	35.22	14	35.22	12	35.22	20
35.24	20	35.24	16	35.24	18	35.24	20
35.26	20	35.26	16	35.26	16	35.26	18
35.28	14	35.28	20	35.28	18	35.28	14
35.3	20	35.3	12	35.3	18	35.3	16
35.32	14	35.32	12	35.32	10	35.32	26
35.34	26	35.34	18	35.34	24	35.34	14
35.36	14	35.36	10	35.36	18	35.36	20
35.38	24	35.38	18	35.38	18	35.38	20
35.4	12	35.4	14	35.4	26	35.4	16
35.42	16	35.42	20	35.42	20	35.42	22
35.44	10	35.44	16	35.44	22	35.44	16
35.46	20	35.46	14	35.46	20	35.46	16
35.48	22	35.48	16	35.48	12	35.48	16
35.5	14	35.5	10	35.5	22	35.5	14
35.52	10	35.52	22	35.52	22	35.52	14
35.54	20	35.54	20	35.54	12	35.54	18
35.56	16	35.56	16	35.56	24	35.56	12
35.58	24	35.58	16	35.58	22	35.58	20
35.6	26	35.6	14	35.6	20	35.6	16
35.62	24	35.62	18	35.62	20	35.62	18
35.64	8	35.64	14	35.64	12	35.64	16
35.66	10	35.66	18	35.66	24	35.66	26
35.68	22	35.68	10	35.68	14	35.68	18
35.7	22	35.7	12	35.7	24	35.7	24
35.72	20	35.72	10	35.72	24	35.72	16
35.74	24	35.74	16	35.74	10	35.74	16
35.76	22	35.76	20	35.76	20	35.76	18
35.78	20	35.78	12	35.78	24	35.78	18
35.8	16	35.8	16	35.8	16	35.8	16
35.82	22	35.82	14	35.82	26	35.82	20
35.84	10	35.84	20	35.84	16	35.84	16
35.86	24	35.86	14	35.86	24	35.86	8
35.88	20	35.88	20	35.88	18	35.88	14
35.9	14	35.9	16	35.9	32	35.9	28
35.92	22	35.92	18	35.92	24	35.92	28
35.94	16	35.94	14	35.94	22	35.94	18
35.96	20	35.96	22	35.96	26	35.96	20
35.98	20	35.98	20	35.98	16	35.98	22
36	14	36	12	36	18	36	12
36.02	24	36.02	18	36.02	16	36.02	16
36.04	16	36.04	18	36.04	20	36.04	22
36.06	24	36.06	16	36.06	18	36.06	24
36.08	18	36.08	14	36.08	14	36.08	24
36.1	20	36.1	18	36.1	16	36.1	20
36.12	24	36.12	12	36.12	14	36.12	16
36.14	18	36.14	22	36.14	24	36.14	20
36.16	14	36.16	10	36.16	20	36.16	16
36.18	24	36.18	20	36.18	20	36.18	20
36.2	20	36.2	18	36.2	14	36.2	20
36.22	20	36.22	18	36.22	24	36.22	14
36.24	24	36.24	18	36.24	20	36.24	16
36.26	22	36.26	16	36.26	16	36.26	20
36.28	24	36.28	18	36.28	20	36.28	16
36.3	20	36.3	22	36.3	14	36.3	14
36.32	18	36.32	12	36.32	18	36.32	20
36.34	18	36.34	20	36.34	20	36.34	20
36.36	14	36.36	16	36.36	14	36.36	18
36.38	14	36.38	18	36.38	16	36.38	22
36.4	14	36.4	8	36.4	22	36.4	14
36.42	28	36.42	20	36.42	12	36.42	24
36.44	20	36.44	16	36.44	14	36.44	22
36.46	16	36.46	16	36.46	20	36.46	14
36.48	16	36.48	16	36.48	30	36.48	24
36.5	24	36.5	24	36.5	22	36.5	12
36.52	22	36.52	18	36.52	20	36.52	22
36.54	18	36.54	18	36.54	22	36.54	22
36.56	16	36.56	14	36.56	28	36.56	14
36.58	12	36.58	20	36.58	16	36.58	16
36.6	22	36.6	24	36.6	14	36.6	18
36.62	24	36.62	18	36.62	14	36.62	20
36.64	28	36.64	30	36.64	18	36.64	14
36.66	22	36.66	18	36.66	18	36.66	20
36.68	14	36.68	18	36.68	22	36.68	14
36.7	20	36.7	16	36.7	32	36.7	14
36.72	16	36.72	24	36.72	22	36.72	16
36.74	18	36.74	16	36.74	16	36.74	18
36.76	28	36.76	20	36.76	18	36.76	18
36.78	24	36.78	18	36.78	20	36.78	10
36.8	16	36.8	24	36.8	20	36.8	20
36.82	20	36.82	10	36.82	18	36.82	16
36.84	24	36.84	18	36.84	20	36.84	18
36.86	26	36.86	22	36.86	14	36.86	20
36.88	18	36.88	18	36.88	18	36.88	22
36.9	26	36.9	14	36.9	20	36.9	22
36.92	22	36.92	18	36.92	20	36.92	18
36.94	22	36.94	26	36.94	16	36.94	26
36.96	26	36.96	18	36.96	22	36.96	14
36.98	22	36.98	18	36.98	22	36.98	20
37	20	37	16	37	20	37	18
37.02	16	37.02	14	37.02	16	37.02	10
37.04	20	37.04	24	37.04	24	37.04	14
37.06	20	37.06	22	37.06	14	37.06	14
37.08	26	37.08	16	37.08	24	37.08	10
37.1	12	37.1	12	37.1	20	37.1	18
37.12	26	37.12	20	37.12	18	37.12	14
37.14	22	37.14	12	37.14	18	37.14	18
37.16	24	37.16	14	37.16	18	37.16	20
37.18	18	37.18	22	37.18	12	37.18	22
37.2	20	37.2	10	37.2	10	37.2	14
37.22	14	37.22	14	37.22	16	37.22	20
37.24	16	37.24	14	37.24	12	37.24	18
37.26	12	37.26	16	37.26	14	37.26	28
37.28	30	37.28	14	37.28	16	37.28	14
37.3	20	37.3	12	37.3	14	37.3	18
37.32	22	37.32	16	37.32	12	37.32	22
37.34	18	37.34	12	37.34	26	37.34	12
37.36	14	37.36	18	37.36	16	37.36	14
37.38	18	37.38	8	37.38	20	37.38	18
37.4	12	37.4	16	37.4	22	37.4	18
37.42	24	37.42	16	37.42	16	37.42	10
37.44	20	37.44	16	37.44	14	37.44	16
37.46	14	37.46	8	37.46	22	37.46	18
37.48	24	37.48	10	37.48	20	37.48	14
37.5	14	37.5	16	37.5	12	37.5	22
37.52	16	37.52	16	37.52	20	37.52	18
37.54	14	37.54	18	37.54	12	37.54	10
37.56	26	37.56	12	37.56	12	37.56	18
37.58	16	37.58	20	37.58	12	37.58	16
37.6	28	37.6	12	37.6	12	37.6	22
37.62	14	37.62	14	37.62	22	37.62	18
37.64	12	37.64	14	37.64	12	37.64	14
37.66	22	37.66	12	37.66	22	37.66	18
37.68	18	37.68	8	37.68	16	37.68	24
37.7	14	37.7	14	37.7	16	37.7	12
37.72	16	37.72	12	37.72	12	37.72	20
37.74	24	37.74	12	37.74	22	37.74	16
37.76	10	37.76	10	37.76	18	37.76	24
37.78	16	37.78	18	37.78	16	37.78	14
37.8	20	37.8	20	37.8	14	37.8	10
37.82	26	37.82	22	37.82	24	37.82	14
37.84	16	37.84	10	37.84	16	37.84	10
37.86	24	37.86	12	37.86	22	37.86	24
37.88	20	37.88	10	37.88	14	37.88	12
37.9	18	37.9	18	37.9	18	37.9	14
37.92	14	37.92	14	37.92	22	37.92	12
37.94	18	37.94	10	37.94	14	37.94	20
37.96	6	37.96	26	37.96	14	37.96	10
37.98	16	37.98	12	37.98	16	37.98	14
38	16	38	22	38	16	38	10
38.02	20	38.02	14	38.02	26	38.02	20
38.04	22	38.04	18	38.04	20	38.04	16
38.06	18	38.06	18	38.06	10	38.06	18
38.08	24	38.08	12	38.08	16	38.08	10
38.1	26	38.1	10	38.1	16	38.1	14
38.12	14	38.12	12	38.12	22	38.12	20
38.14	16	38.14	18	38.14	18	38.14	12
38.16	18	38.16	10	38.16	10	38.16	14
38.18	16	38.18	16	38.18	24	38.18	14
38.2	12	38.2	10	38.2	22	38.2	16
38.22	20	38.22	16	38.22	18	38.22	20
38.24	16	38.24	18	38.24	16	38.24	20
38.26	26	38.26	16	38.26	20	38.26	18
38.28	18	38.28	16	38.28	26	38.28	14
38.3	20	38.3	12	38.3	20	38.3	14
38.32	18	38.32	12	38.32	22	38.32	10
38.34	24	38.34	24	38.34	22	38.34	14
38.36	14	38.36	18	38.36	22	38.36	14
38.38	14	38.38	24	38.38	22	38.38	16
38.4	18	38.4	20	38.4	20	38.4	16
38.42	20	38.42	10	38.42	32	38.42	18
38.44	18	38.44	20	38.44	18	38.44	16
38.46	16	38.46	16	38.46	22	38.46	16
38.48	14	38.48	22	38.48	24	38.48	20
38.5	22	38.5	22	38.5	26	38.5	12
38.52	22	38.52	16	38.52	22	38.52	18
38.54	22	38.54	22	38.54	22	38.54	26
38.56	28	38.56	28	38.56	32	38.56	16
38.58	18	38.58	18	38.58	34	38.58	28
38.6	16	38.6	24	38.6	22	38.6	26
38.62	32	38.62	28	38.62	32	38.62	18
38.64	20	38.64	22	38.64	22	38.64	22
38.66	18	38.66	24	38.66	22	38.66	24
38.68	24	38.68	24	38.68	16	38.68	18
38.7	24	38.7	24	38.7	22	38.7	16
38.72	26	38.72	28	38.72	28	38.72	16
38.74	22	38.74	22	38.74	18	38.74	20
38.76	22	38.76	22	38.76	24	38.76	12
38.78	16	38.78	16	38.78	28	38.78	18
38.8	22	38.8	22	38.8	22	38.8	16
38.82	28	38.82	28	38.82	22	38.82	18
38.84	18	38.84	18	38.84	16	38.84	16
38.86	24	38.86	24	38.86	22	38.86	16
38.88	28	38.88	28	38.88	28	38.88	20
38.9	22	38.9	22	38.9	18	38.9	12
38.92	22	38.92	22	38.92	24	38.92	18
38.94	16	38.94	22	38.94	28	38.94	24
38.96	22	38.96	16	38.96	22	38.96	26
38.98	28	38.98	22	38.98	24	38.98	22
39	18	39	28	39	40	39	18
39.02	22	39.02	18	39.02	28	39.02	24
39.04	22	39.04	24	39.04	32	39.04	12
39.06	16	39.06	28	39.06	28	39.06	16
39.08	22	39.08	22	39.08	26	39.08	16
39.1	28	39.1	24	39.1	26	39.1	16
39.12	18	39.12	38	39.12	22	39.12	18
39.14	24	39.14	26	39.14	20	39.14	26
39.16	28	39.16	28	39.16	24	39.16	22
39.18	22	39.18	34	39.18	18	39.18	24
39.2	24	39.2	26	39.2	18	39.2	12
39.22	26	39.22	22	39.22	18	39.22	18
39.24	24	39.24	20	39.24	22	39.24	22
39.26	28	39.26	20	39.26	24	39.26	14
39.28	18	39.28	16	39.28	24	39.28	20
39.3	20	39.3	20	39.3	18	39.3	12
39.32	16	39.32	16	39.32	20	39.32	16
39.34	14	39.34	18	39.34	16	39.34	20
39.36	22	39.36	14	39.36	18	39.36	20
39.38	20	39.38	22	39.38	18	39.38	12
39.4	20	39.4	10	39.4	18	39.4	14
39.42	12	39.42	24	39.42	20	39.42	12
39.44	14	39.44	20	39.44	16	39.44	12
39.46	22	39.46	12	39.46	14	39.46	12
39.48	12	39.48	18	39.48	20	39.48	12
39.5	16	39.5	18	39.5	18	39.5	8
39.52	14	39.52	14	39.52	16	39.52	12
39.54	18	39.54	14	39.54	8	39.54	10
39.56	18	39.56	6	39.56	20	39.56	18
39.58	14	39.58	12	39.58	22	39.58	28
39.6	16	39.6	18	39.6	24	39.6	12
39.62	20	39.62	14	39.62	26	39.62	14
39.64	26	39.64	12	39.64	18	39.64	16
39.66	12	39.66	14	39.66	20	39.66	16
39.68	8	39.68	14	39.68	18	39.68	16
39.7	12	39.7	20	39.7	18	39.7	16
39.72	24	39.72	14	39.72	22	39.72	16
39.74	12	39.74	12	39.74	20	39.74	16
39.76	20	39.76	18	39.76	18	39.76	24
39.78	16	39.78	18	39.78	18	39.78	12
39.8	20	39.8	18	39.8	18	39.8	14
39.82	10	39.82	16	39.82	14	39.82	16
39.84	14	39.84	18	39.84	26	39.84	16
39.86	18	39.86	14	39.86	14	39.86	18
39.88	10	39.88	22	39.88	18	39.88	8
39.9	16	39.9	16	39.9	14	39.9	18
39.92	28	39.92	16	39.92	24	39.92	12
39.94	22	39.94	16	39.94	24	39.94	22
39.96	20	39.96	20	39.96	20	39.96	14
39.98	20	39.98	16	39.98	20	39.98	18
40	28	40	14	40	32	40	26
40.02	20	40.02	12	40.02	24	40.02	18
40.04	20	40.04	16	40.04	20	40.04	14
40.06	14	40.06	26	40.06	20	40.06	22
40.08	22	40.08	16	40.08	26	40.08	26
40.1	24	40.1	12	40.1	28	40.1	24
40.12	12	40.12	14	40.12	20	40.12	14
40.14	14	40.14	30	40.14	24	40.14	16
40.16	14	40.16	14	40.16	16	40.16	14
40.18	18	40.18	24	40.18	22	40.18	10
40.2	10	40.2	12	40.2	16	40.2	20
40.22	22	40.22	26	40.22	20	40.22	20
40.24	16	40.24	20	40.24	24	40.24	18
40.26	16	40.26	20	40.26	26	40.26	20
40.28	26	40.28	28	40.28	26	40.28	20
40.3	24	40.3	24	40.3	20	40.3	22
40.32	12	40.32	18	40.32	20	40.32	10
40.34	20	40.34	20	40.34	18	40.34	24
40.36	34	40.36	22	40.36	24	40.36	12
40.38	16	40.38	16	40.38	20	40.38	22
40.4	30	40.4	16	40.4	16	40.4	24
40.42	18	40.42	16	40.42	20	40.42	30
40.44	24	40.44	20	40.44	20	40.44	26
40.46	26	40.46	14	40.46	22	40.46	24
40.48	18	40.48	12	40.48	10	40.48	18
40.5	20	40.5	24	40.5	20	40.5	18
40.52	18	40.52	20	40.52	24	40.52	26
40.54	24	40.54	16	40.54	28	40.54	22
40.56	14	40.56	20	40.56	18	40.56	14
40.58	22	40.58	10	40.58	26	40.58	20
40.6	20	40.6	16	40.6	24	40.6	16
40.62	20	40.62	12	40.62	22	40.62	20
40.64	22	40.64	20	40.64	24	40.64	34
40.66	10	40.66	14	40.66	26	40.66	44
40.68	20	40.68	18	40.68	20	40.68	26
40.7	26	40.7	10	40.7	22	40.7	56
40.72	28	40.72	16	40.72	24	40.72	48
40.74	20	40.74	30	40.74	34	40.74	52
40.76	24	40.76	18	40.76	24	40.76	56
40.78	28	40.78	22	40.78	44	40.78	50
40.8	22	40.8	30	40.8	56	40.8	44
40.82	30	40.82	18	40.82	50	40.82	36
40.84	32	40.84	16	40.84	46	40.84	44
40.86	34	40.86	28	40.86	54	40.86	48
40.88	32	40.88	26	40.88	38	40.88	52
40.9	34	40.9	32	40.9	38	40.9	44
40.92	48	40.92	38	40.92	46	40.92	50
40.94	54	40.94	46	40.94	36	40.94	46
40.96	66	40.96	46	40.96	36	40.96	46
40.98	44	40.98	30	40.98	50	40.98	68
41	56	41	40	41	56	41	76
41.02	54	41.02	34	41.02	36	41.02	90
41.04	36	41.04	28	41.04	40	41.04	122
41.06	42	41.06	36	41.06	68	41.06	114
41.08	50	41.08	38	41.08	78	41.08	180
41.1	46	41.1	40	41.1	104	41.1	198
41.12	50	41.12	46	41.12	102	41.12	244
41.14	48	41.14	52	41.14	166	41.14	292
41.16	64	41.16	56	41.16	162	41.16	368
41.18	76	41.18	76	41.18	204	41.18	364
41.2	82	41.2	110	41.2	272	41.2	366
41.22	112	41.22	138	41.22	312	41.22	344
41.24	154	41.24	134	41.24	320	41.24	286
41.26	186	41.26	184	41.26	306	41.26	244
41.28	224	41.28	182	41.28	254	41.28	248
41.3	274	41.3	230	41.3	212	41.3	174
41.32	274	41.32	242	41.32	250	41.32	166
41.34	268	41.34	296	41.34	176	41.34	150
41.36	272	41.36	284	41.36	172	41.36	90
41.38	280	41.38	308	41.38	126	41.38	90
41.4	270	41.4	248	41.4	92	41.4	60
41.42	234	41.42	200	41.42	60	41.42	44
41.44	208	41.44	206	41.44	48	41.44	40
41.46	206	41.46	198	41.46	38	41.46	44
41.48	156	41.48	140	41.48	40	41.48	30
41.5	164	41.5	134	41.5	30	41.5	38
41.52	102	41.52	112	41.52	18	41.52	38
41.54	90	41.54	86	41.54	20	41.54	22
41.56	60	41.56	58	41.56	18	41.56	16
41.58	78	41.58	42	41.58	18	41.58	24
41.6	36	41.6	38	41.6	26	41.6	22
41.62	44	41.62	28	41.62	30	41.62	26
41.64	30	41.64	28	41.64	32	41.64	20
41.66	32	41.66	24	41.66	20	41.66	26
41.68	32	41.68	22	41.68	24	41.68	20
41.7	30	41.7	18	41.7	14	41.7	20
41.72	18	41.72	22	41.72	16	41.72	16
41.74	20	41.74	18	41.74	20	41.74	18
41.76	20	41.76	20	41.76	18	41.76	30
41.78	20	41.78	18	41.78	18	41.78	18
41.8	18	41.8	16	41.8	16	41.8	20
41.82	16	41.82	16	41.82	32	41.82	20
41.84	10	41.84	20	41.84	22	41.84	22
41.86	18	41.86	20	41.86	20	41.86	16
41.88	20	41.88	20	41.88	20	41.88	14
41.9	26	41.9	14	41.9	22	41.9	14
41.92	20	41.92	14	41.92	24	41.92	10
41.94	22	41.94	20	41.94	22	41.94	18
41.96	20	41.96	18	41.96	22	41.96	24
41.98	18	41.98	18	41.98	20	41.98	20
42	18	42	26	42	14	42	16
42.02	18	42.02	20	42.02	18	42.02	16
42.04	12	42.04	16	42.04	22	42.04	18
42.06	16	42.06	12	42.06	28	42.06	18
42.08	22	42.08	18	42.08	14	42.08	14
42.1	16	42.1	30	42.1	16	42.1	16
42.12	24	42.12	14	42.12	18	42.12	14
42.14	22	42.14	12	42.14	14	42.14	14
42.16	12	42.16	16	42.16	20	42.16	22
42.18	12	42.18	24	42.18	18	42.18	20
42.2	20	42.2	16	42.2	18	42.2	20
42.22	18	42.22	10	42.22	22	42.22	20
42.24	18	42.24	14	42.24	20	42.24	12
42.26	20	42.26	18	42.26	16	42.26	20
42.28	14	42.28	18	42.28	22	42.28	24
42.3	14	42.3	16	42.3	16	42.3	16
42.32	10	42.32	16	42.32	22	42.32	14
42.34	22	42.34	18	42.34	18	42.34	12
42.36	12	42.36	8	42.36	14	42.36	16
42.38	24	42.38	20	42.38	22	42.38	16
42.4	16	42.4	18	42.4	16	42.4	14
42.42	16	42.42	16	42.42	24	42.42	20
42.44	20	42.44	20	42.44	20	42.44	16
42.46	26	42.46	18	42.46	32	42.46	18
42.48	10	42.48	20	42.48	20	42.48	20
42.5	22	42.5	14	42.5	24	42.5	16
42.52	18	42.52	18	42.52	22	42.52	16
42.54	18	42.54	22	42.54	20	42.54	22
42.56	26	42.56	18	42.56	16	42.56	16
42.58	16	42.58	18	42.58	16	42.58	18
42.6	16	42.6	14	42.6	18	42.6	12
42.62	14	42.62	16	42.62	18	42.62	18
42.64	22	42.64	12	42.64	14	42.64	24
42.66	16	42.66	20	42.66	10	42.66	16
42.68	24	42.68	10	42.68	24	42.68	10
42.7	16	42.7	14	42.7	20	42.7	14
42.72	14	42.72	12	42.72	24	42.72	12
42.74	14	42.74	20	42.74	24	42.74	12
42.76	20	42.76	10	42.76	20	42.76	10
42.78	20	42.78	14	42.78	14	42.78	18
42.8	12	42.8	24	42.8	24	42.8	12
42.82	18	42.82	16	42.82	12	42.82	22
42.84	18	42.84	18	42.84	16	42.84	22
42.86	14	42.86	18	42.86	12	42.86	10
42.88	30	42.88	16	42.88	18	42.88	18
42.9	26	42.9	16	42.9	20	42.9	20
42.92	26	42.92	10	42.92	30	42.92	20
42.94	12	42.94	22	42.94	12	42.94	22
42.96	18	42.96	12	42.96	22	42.96	22
42.98	20	42.98	16	42.98	12	42.98	20
43	16	43	10	43	14	43	20
43.02	18	43.02	20	43.02	24	43.02	18
43.04	18	43.04	14	43.04	18	43.04	18
43.06	22	43.06	10	43.06	16	43.06	16
43.08	16	43.08	20	43.08	22	43.08	18
43.1	16	43.1	20	43.1	12	43.1	16
43.12	20	43.12	34	43.12	8	43.12	14
43.14	14	43.14	24	43.14	16	43.14	22
43.16	20	43.16	8	43.16	16	43.16	22
43.18	22	43.18	18	43.18	12	43.18	12
43.2	18	43.2	20	43.2	16	43.2	16
43.22	16	43.22	16	43.22	16	43.22	16
43.24	14	43.24	14	43.24	16	43.24	20
43.26	28	43.26	12	43.26	18	43.26	22
43.28	26	43.28	20	43.28	18	43.28	18
43.3	22	43.3	16	43.3	12	43.3	24
43.32	22	43.32	18	43.32	20	43.32	12
43.34	20	43.34	12	43.34	22	43.34	26
43.36	28	43.36	10	43.36	18	43.36	26
43.38	18	43.38	18	43.38	16	43.38	14
43.4	16	43.4	12	43.4	20	43.4	12
43.42	14	43.42	22	43.42	24	43.42	14
43.44	16	43.44	12	43.44	20	43.44	14
43.46	10	43.46	18	43.46	22	43.46	12
43.48	20	43.48	22	43.48	22	43.48	14
43.5	16	43.5	16	43.5	16	43.5	22
43.52	20	43.52	8	43.52	26	43.52	14
43.54	6	43.54	20	43.54	28	43.54	12
43.56	18	43.56	14	43.56	18	43.56	20
43.58	20	43.58	18	43.58	12	43.58	22
43.6	24	43.6	10	43.6	20	43.6	22
43.62	12	43.62	20	43.62	20	43.62	6
43.64	14	43.64	16	43.64	20	43.64	20
43.66	18	43.66	20	43.66	26	43.66	22
43.68	22	43.68	14	43.68	14	43.68	16
43.7	22	43.7	22	43.7	22	43.7	16
43.72	22	43.72	10	43.72	22	43.72	22
43.74	20	43.74	12	43.74	22	43.74	14
43.76	24	43.76	14	43.76	20	43.76	10
43.78	22	43.78	2	43.78	20	43.78	20
43.8	20	43.8	16	43.8	18	43.8	26
43.82	16	43.82	14	43.82	28	43.82	18
43.84	22	43.84	12	43.84	22	43.84	24
43.86	26	43.86	14	43.86	28	43.86	24
43.88	24	43.88	24	43.88	24	43.88	32
43.9	22	43.9	12	43.9	12	43.9	16
43.92	18	43.92	16	43.92	32	43.92	22
43.94	18	43.94	12	43.94	22	43.94	22
43.96	18	43.96	24	43.96	22	43.96	20
43.98	20	43.98	20	43.98	24	43.98	28
44	32	44	18	44	20	44	18
44.02	18	44.02	20	44.02	22	44.02	24
44.04	26	44.04	14	44.04	20	44.04	18
44.06	20	44.06	22	44.06	22	44.06	18
44.08	28	44.08	18	44.08	22	44.08	14
44.1	22	44.1	16	44.1	18	44.1	26
44.12	24	44.12	22	44.12	24	44.12	22
44.14	14	44.14	26	44.14	26	44.14	20
44.16	16	44.16	18	44.16	24	44.16	20
44.18	26	44.18	24	44.18	20	44.18	22
44.2	22	44.2	22	44.2	20	44.2	24
44.22	22	44.22	28	44.22	20	44.22	20
44.24	20	44.24	18	44.24	22	44.24	22
44.26	26	44.26	16	44.26	24	44.26	26
44.28	30	44.28	22	44.28	22	44.28	16
44.3	26	44.3	24	44.3	22	44.3	32
44.32	26	44.32	22	44.32	16	44.32	26
44.34	16	44.34	22	44.34	24	44.34	12
44.36	12	44.36	18	44.36	26	44.36	34
44.38	22	44.38	24	44.38	24	44.38	28
44.4	20	44.4	18	44.4	26	44.4	30
44.42	24	44.42	14	44.42	10	44.42	32
44.44	16	44.44	22	44.44	26	44.44	24
44.46	24	44.46	30	44.46	20	44.46	32
44.48	18	44.48	8	44.48	28	44.48	42
44.5	20	44.5	18	44.5	30	44.5	32
44.52	24	44.52	30	44.52	30	44.52	40
44.54	24	44.54	14	44.54	26	44.54	44
44.56	20	44.56	14	44.56	30	44.56	50
44.58	26	44.58	22	44.58	30	44.58	44
44.6	22	44.6	18	44.6	32	44.6	42
44.62	26	44.62	26	44.62	48	44.62	56
44.64	32	44.64	24	44.64	44	44.64	60
44.66	24	44.66	26	44.66	36	44.66	68
44.68	28	44.68	16	44.68	34	44.68	84
44.7	32	44.7	34	44.7	64	44.7	110
44.72	30	44.72	26	44.72	52	44.72	128
44.74	34	44.74	34	44.74	62	44.74	124
44.76	36	44.76	34	44.76	74	44.76	190
44.78	48	44.78	44	44.78	66	44.78	238
44.8	32	44.8	42	44.8	94	44.8	244
44.82	50	44.82	52	44.82	90	44.82	380
44.84	58	44.84	44	44.84	128	44.84	416
44.86	58	44.86	58	44.86	142	44.86	520
44.88	52	44.88	70	44.88	186	44.88	656
44.9	56	44.9	80	44.9	248	44.9	834
44.92	60	44.92	104	44.92	348	44.92	844
44.94	82	44.94	96	44.94	452	44.94	952
44.96	110	44.96	122	44.96	592	44.96	952
44.98	132	44.98	160	44.98	742	44.98	854
45	162	45	204	45	802	45	774
45.02	214	45.02	274	45.02	768	45.02	714
45.04	274	45.04	384	45.04	652	45.04	614
45.06	368	45.06	522	45.06	622	45.06	580
45.08	542	45.08	556	45.08	532	45.08	544
45.1	636	45.1	634	45.1	512	45.1	430
45.12	720	45.12	648	45.12	500	45.12	356
45.14	720	45.14	692	45.14	446	45.14	274
45.16	636	45.16	664	45.16	330	45.16	198
45.18	648	45.18	614	45.18	258	45.18	156
45.2	588	45.2	594	45.2	182	45.2	116
45.22	564	45.22	478	45.22	146	45.22	102
45.24	510	45.24	462	45.24	96	45.24	80
45.26	408	45.26	382	45.26	82	45.26	74
45.28	366	45.28	316	45.28	68	45.28	62
45.3	278	45.3	234	45.3	56	45.3	70
45.32	208	45.32	182	45.32	60	45.32	56
45.34	168	45.34	126	45.34	46	45.34	54
45.36	134	45.36	96	45.36	52	45.36	50
45.38	106	45.38	102	45.38	44	45.38	64
45.4	72	45.4	60	45.4	58	45.4	62
45.42	76	45.42	66	45.42	48	45.42	56
45.44	58	45.44	50	45.44	44	45.44	48
45.46	74	45.46	52	45.46	34	45.46	68
45.48	52	45.48	50	45.48	52	45.48	60
45.5	56	45.5	60	45.5	44	45.5	72
45.52	54	45.52	40	45.52	60	45.52	76
45.54	40	45.54	42	45.54	48	45.54	88
45.56	54	45.56	64	45.56	64	45.56	96
45.58	54	45.58	48	45.58	66	45.58	142
45.6	48	45.6	42	45.6	66	45.6	146
45.62	66	45.62	56	45.62	92	45.62	210
45.64	64	45.64	50	45.64	100	45.64	290
45.66	58	45.66	44	45.66	136	45.66	396
45.68	56	45.68	72	45.68	194	45.68	502
45.7	64	45.7	62	45.7	244	45.7	694
45.72	88	45.72	88	45.72	338	45.72	930
45.74	92	45.74	106	45.74	476	45.74	1002
45.76	106	45.76	148	45.76	632	45.76	1030
45.78	148	45.78	176	45.78	730	45.78	966
45.8	184	45.8	224	45.8	736	45.8	908
45.82	198	45.82	284	45.82	736	45.82	822
45.84	286	45.84	420	45.84	648	45.84	714
45.86	352	45.86	518	45.86	550	45.86	702
45.88	472	45.88	618	45.88	488	45.88	602
45.9	542	45.9	626	45.9	474	45.9	536
45.92	620	45.92	642	45.92	454	45.92	466
45.94	642	45.94	608	45.94	388	45.94	306
45.96	582	45.96	598	45.96	300	45.96	244
45.98	540	45.98	494	45.98	226	45.98	182
46	462	46	490	46	142	46	156
46.02	474	46.02	390	46.02	124	46.02	104
46.04	404	46.04	372	46.04	92	46.04	94
46.06	372	46.06	288	46.06	74	46.06	78
46.08	340	46.08	262	46.08	62	46.08	40
46.1	242	46.1	208	46.1	58	46.1	50
46.12	196	46.12	138	46.12	46	46.12	36
46.14	164	46.14	96	46.14	46	46.14	50
46.16	122	46.16	70	46.16	42	46.16	32
46.18	82	46.18	70	46.18	28	46.18	40
46.2	72	46.2	66	46.2	36	46.2	32
46.22	66	46.22	50	46.22	28	46.22	34
46.24	52	46.24	38	46.24	26	46.24	16
46.26	44	46.26	44	46.26	20	46.26	20
46.28	28	46.28	34	46.28	34	46.28	24
46.3	36	46.3	38	46.3	22	46.3	30
46.32	34	46.32	32	46.32	26	46.32	26
46.34	32	46.34	24	46.34	18	46.34	30
46.36	24	46.36	28	46.36	16	46.36	32
46.38	34	46.38	34	46.38	28	46.38	20
46.4	32	46.4	36	46.4	20	46.4	18
46.42	30	46.42	8	46.42	14	46.42	24
46.44	26	46.44	16	46.44	24	46.44	30
46.46	24	46.46	26	46.46	20	46.46	24
46.48	20	46.48	22	46.48	18	46.48	18
46.5	24	46.5	18	46.5	22	46.5	14
46.52	26	46.52	16	46.52	22	46.52	24
46.54	18	46.54	26	46.54	24	46.54	26
46.56	24	46.56	18	46.56	20	46.56	20
46.58	22	46.58	24	46.58	12	46.58	16
46.6	20	46.6	18	46.6	24	46.6	28
46.62	26	46.62	18	46.62	20	46.62	26
46.64	20	46.64	16	46.64	20	46.64	18
46.66	10	46.66	26	46.66	18	46.66	18
46.68	20	46.68	18	46.68	22	46.68	12
46.7	32	46.7	22	46.7	24	46.7	22
46.72	14	46.72	18	46.72	18	46.72	18
46.74	20	46.74	20	46.74	20	46.74	20
46.76	28	46.76	20	46.76	18	46.76	16
46.78	20	46.78	12	46.78	26	46.78	20
46.8	14	46.8	20	46.8	20	46.8	10
46.82	22	46.82	18	46.82	14	46.82	18
46.84	16	46.84	20	46.84	20	46.84	18
46.86	28	46.86	24	46.86	16	46.86	22
46.88	28	46.88	12	46.88	20	46.88	18
46.9	14	46.9	20	46.9	12	46.9	18
46.92	20	46.92	18	46.92	24	46.92	18
46.94	22	46.94	20	46.94	24	46.94	12
46.96	16	46.96	24	46.96	20	46.96	20
46.98	22	46.98	22	46.98	20	46.98	26
47	14	47	36	47	24	47	14
47.02	22	47.02	16	47.02	18	47.02	20
47.04	24	47.04	18	47.04	22	47.04	12
47.06	18	47.06	20	47.06	26	47.06	18
47.08	26	47.08	16	47.08	22	47.08	12
47.1	18	47.1	12	47.1	24	47.1	22
47.12	18	47.12	24	47.12	30	47.12	20
47.14	22	47.14	14	47.14	26	47.14	18
47.16	20	47.16	26	47.16	24	47.16	8
47.18	22	47.18	24	47.18	30	47.18	20
47.2	30	47.2	28	47.2	32	47.2	16
47.22	28	47.22	30	47.22	32	47.22	14
47.24	24	47.24	28	47.24	38	47.24	18
47.26	20	47.26	32	47.26	28	47.26	14
47.28	28	47.28	24	47.28	38	47.28	16
47.3	36	47.3	28	47.3	34	47.3	20
47.32	32	47.32	30	47.32	36	47.32	16
47.34	36	47.34	32	47.34	36	47.34	20
47.36	28	47.36	38	47.36	28	47.36	14
47.38	46	47.38	38	47.38	34	47.38	12
47.4	30	47.4	40	47.4	24	47.4	22
47.42	32	47.42	42	47.42	28	47.42	20
47.44	28	47.44	44	47.44	28	47.44	20
47.46	36	47.46	34	47.46	22	47.46	22
47.48	40	47.48	28	47.48	38	47.48	18
47.5	32	47.5	30	47.5	32	47.5	24
47.52	24	47.52	32	47.52	28	47.52	36
47.54	28	47.54	40	47.54	28	47.54	34
47.56	30	47.56	44	47.56	26	47.56	24
47.58	42	47.58	34	47.58	34	47.58	34
47.6	22	47.6	28	47.6	24	47.6	42
47.62	22	47.62	32	47.62	36	47.62	34
47.64	30	47.64	32	47.64	30	47.64	40
47.66	28	47.66	24	47.66	44	47.66	48
47.68	34	47.68	28	47.68	26	47.68	48
47.7	36	47.7	32	47.7	32	47.7	72
47.72	30	47.72	28	47.72	38	47.72	68
47.74	28	47.74	28	47.74	38	47.74	88
47.76	20	47.76	32	47.76	46	47.76	114
47.78	32	47.78	26	47.78	66	47.78	152
47.8	38	47.8	24	47.8	72	47.8	196
47.82	32	47.82	38	47.82	106	47.82	260
47.84	46	47.84	34	47.84	152	47.84	264
47.86	34	47.86	54	47.86	214	47.86	344
47.88	52	47.88	42	47.88	234	47.88	314
47.9	50	47.9	78	47.9	266	47.9	302
47.92	82	47.92	90	47.92	314	47.92	278
47.94	88	47.94	130	47.94	262	47.94	278
47.96	134	47.96	148	47.96	258	47.96	224
47.98	146	47.98	182	47.98	208	47.98	228
48	188	48	224	48	224	48	190
48.02	212	48.02	252	48.02	240	48.02	184
48.04	224	48.04	240	48.04	234	48.04	176
48.06	258	48.06	222	48.06	244	48.06	152
48.08	210	48.08	220	48.08	224	48.08	112
48.1	200	48.1	212	48.1	204	48.1	84
48.12	222	48.12	210	48.12	234	48.12	94
48.14	236	48.14	220	48.14	200	48.14	62
48.16	232	48.16	242	48.16	202	48.16	62
48.18	274	48.18	260	48.18	164	48.18	58
48.2	258	48.2	258	48.2	154	48.2	56
48.22	292	48.22	276	48.22	172	48.22	54
48.24	262	48.24	260	48.24	132	48.24	38
48.26	272	48.26	224	48.26	134	48.26	42
48.28	270	48.28	184	48.28	128	48.28	44
48.3	224	48.3	176	48.3	92	48.3	30
48.32	220	48.32	164	48.32	78	48.32	32
48.34	214	48.34	176	48.34	64	48.34	26
48.36	206	48.36	146	48.36	72	48.36	20
48.38	182	48.38	114	48.38	58	48.38	22
48.4	172	48.4	104	48.4	52	48.4	18
48.42	148	48.42	96	48.42	42	48.42	26
48.44	130	48.44	66	48.44	40	48.44	24
48.46	108	48.46	54	48.46	32	48.46	22
48.48	76	48.48	50	48.48	36	48.48	20
48.5	60	48.5	40	48.5	34	48.5	18
48.52	60	48.52	36	48.52	32	48.52	16
48.54	56	48.54	34	48.54	38	48.54	14
48.56	44	48.56	36	48.56	18	48.56	18
48.58	40	48.58	26	48.58	36	48.58	10
48.6	38	48.6	38	48.6	44	48.6	20
48.62	32	48.62	28	48.62	18	48.62	12
48.64	28	48.64	38	48.64	26	48.64	14
48.66	38	48.66	34	48.66	28	48.66	14
48.68	46	48.68	24	48.68	34	48.68	18
48.7	34	48.7	28	48.7	24	48.7	18
48.72	34	48.72	26	48.72	24	48.72	16
48.74	36	48.74	32	48.74	24	48.74	14
48.76	26	48.76	42	48.76	24	48.76	12
48.78	40	48.78	24	48.78	24	48.78	22
48.8	34	48.8	42	48.8	30	48.8	14
48.82	28	48.82	38	48.82	20	48.82	10
48.84	28	48.84	26	48.84	30	48.84	14
48.86	36	48.86	34	48.86	24	48.86	18
48.88	26	48.88	18	48.88	16	48.88	20
48.9	28	48.9	30	48.9	20	48.9	12
48.92	22	48.92	38	48.92	26	48.92	14
48.94	22	48.94	16	48.94	26	48.94	16
48.96	22	48.96	18	48.96	20	48.96	18
48.98	22	48.98	22	48.98	20	48.98	16
49	24	49	26	49	20	49	12
49.02	28	49.02	20	49.02	10	49.02	10
49.04	20	49.04	18	49.04	22	49.04	16
49.06	14	49.06	22	49.06	22	49.06	16
49.08	30	49.08	16	49.08	20	49.08	18
49.1	26	49.1	24	49.1	8	49.1	10
49.12	20	49.12	22	49.12	14	49.12	14
49.14	18	49.14	18	49.14	16	49.14	16
49.16	14	49.16	24	49.16	18	49.16	22
49.18	26	49.18	20	49.18	14	49.18	22
49.2	18	49.2	16	49.2	20	49.2	14
49.22	30	49.22	18	49.22	16	49.22	14
49.24	18	49.24	18	49.24	24	49.24	6
49.26	14	49.26	8	49.26	16	49.26	14
49.28	16	49.28	16	49.28	14	49.28	6
49.3	16	49.3	12	49.3	18	49.3	16
49.32	26	49.32	14	49.32	12	49.32	8
49.34	22	49.34	16	49.34	16	49.34	14
49.36	16	49.36	14	49.36	24	49.36	14
49.38	14	49.38	16	49.38	24	49.38	16
49.4	12	49.4	16	49.4	16	49.4	12
49.42	22	49.42	10	49.42	16	49.42	14
49.44	26	49.44	16	49.44	22	49.44	14
49.46	18	49.46	16	49.46	14	49.46	18
49.48	16	49.48	14	49.48	18	49.48	16
49.5	20	49.5	20	49.5	18	49.5	16
49.52	28	49.52	12	49.52	18	49.52	12
49.54	18	49.54	14	49.54	20	49.54	18
49.56	18	49.56	18	49.56	20	49.56	18
49.58	24	49.58	12	49.58	24	49.58	12
49.6	18	49.6	16	49.6	14	49.6	14
49.62	22	49.62	16	49.62	12	49.62	16
49.64	20	49.64	14	49.64	10	49.64	8
49.66	20	49.66	22	49.66	22	49.66	20
49.68	16	49.68	6	49.68	24	49.68	14
49.7	20	49.7	24	49.7	16	49.7	14
49.72	16	49.72	14	49.72	20	49.72	20
49.74	22	49.74	16	49.74	24	49.74	18
49.76	16	49.76	18	49.76	20	49.76	14
49.78	18	49.78	18	49.78	26	49.78	14
49.8	20	49.8	18	49.8	32	49.8	14
49.82	20	49.82	14	49.82	24	49.82	18
49.84	20	49.84	24	49.84	28	49.84	18
49.86	16	49.86	14	49.86	22	49.86	16
49.88	14	49.88	16	49.88	22	49.88	16
49.9	24	49.9	22	49.9	22	49.9	20
49.92	14	49.92	22	49.92	16	49.92	12
[truncated: 1,504 more rows]

## Sheet: Figure 2a-b
Figure 2a-b
α-LiYS2			β-NaYS2			β-KYS2			α-NaLaS2			β-NaLuS2			β-NaGdS2
Wavelength(nm)	Intensity		Wavelength(nm)	Intensity		Wavelength(nm)	Intensity		Wavelength(nm)	Intensity		Wavelength(nm)	Intensity		Wavelength(nm)	Intensity
400	1.15699		400	0.15035		400	0.38872		400	7.68753		400	1.13826		400	1.281
400.1	1.44624		400.1	0.24056		400.1	0.55532		400.1	6.69559		400.1	0.87558		400.1	1.22
400.2	1.01237		400.2	0.18042		400.2	0.44425		400.2	6.69559		400.2	1.00692		400.2	1.647
400.3	1.73549		400.3	0.27063		400.3	0.22213		400.3	6.44761		400.3	0.83181		400.3	1.098
400.4	1.15699		400.4	0.3007		400.4	0.16659		400.4	6.94357		400.4	0.78803		400.4	1.525
400.5	1.44624		400.5	0.3007		400.5	0.22213		400.5	7.43954		400.5	0.96314		400.5	1.037
400.6	1.44624		400.6	0.24056		400.6	0.27766		400.6	6.19962		400.6	0.74425		400.6	1.403
400.7	0.86775		400.7	0.33077		400.7	0.27766		400.7	6.94357		400.7	0.87558		400.7	1.464
400.8	1.01237		400.8	0.42098		400.8	0.33319		400.8	5.95164		400.8	0.83181		400.8	1.525
400.9	1.44624		400.9	0.39091		400.9	0.49978		400.9	6.69559		400.9	1.09448		400.9	1.342
401	1.15699		401	0.33077		401	0.16659		401	6.44761		401	1.13826		401	1.525
401.1	0.86775		401.1	0.15035		401.1	0.38872		401.1	5.95164		401.1	0.87558		401.1	1.464
401.2	1.15699		401.2	0.3007		401.2	0.27766		401.2	6.19962		401.2	1.00692		401.2	1.403
401.3	1.15699		401.3	0.27063		401.3	0.55532		401.3	6.69559		401.3	0.96314		401.3	1.342
401.4	0.86775		401.4	0.3007		401.4	0.38872		401.4	6.94357		401.4	1.00692		401.4	1.22
401.5	1.59087		401.5	0.39091		401.5	0.44425		401.5	6.94357		401.5	0.91936		401.5	1.342
401.6	1.15699		401.6	0.33077		401.6	0.44425		401.6	6.44761		401.6	0.91936		401.6	1.22
401.7	1.01237		401.7	0.45105		401.7	0.44425		401.7	6.44761		401.7	0.96314		401.7	1.403
401.8	1.30162		401.8	0.33077		401.8	0.55532		401.8	6.19962		401.8	1.2696		401.8	1.464
401.9	1.30162		401.9	0.39091		401.9	0.16659		401.9	6.69559		401.9	0.78803		401.9	1.464
402	1.44624		402	0.36084		402	0.22213		402	6.44761		402	1.13826		402	1.403
402.1	1.30162		402.1	0.57134		402.1	0.11106		402.1	5.95164		402.1	1.13826		402.1	1.342
402.2	1.44624		402.2	0.39091		402.2	0.33319		402.2	6.94357		402.2	1.22582		402.2	1.464
402.3	1.01237		402.3	0.45105		402.3	0.55532		402.3	6.44761		402.3	1.22582		402.3	1.403
402.4	0.72312		402.4	0.51119		402.4	0.72191		402.4	6.69559		402.4	1.13826		402.4	1.586
402.5	1.30162		402.5	0.48112		402.5	0.27766		402.5	6.19962		402.5	1.09448		402.5	1.525
402.6	1.73549		402.6	0.39091		402.6	0.55532		402.6	6.94357		402.6	1.40094		402.6	1.525
402.7	1.01237		402.7	0.39091		402.7	0.61085		402.7	5.95164		402.7	1.48849		402.7	1.281
402.8	1.15699		402.8	0.60141		402.8	0.44425		402.8	6.19962		402.8	1.48849		402.8	1.525
402.9	1.30162		402.9	0.54127		402.9	0.33319		402.9	5.70365		402.9	1.00692		402.9	1.464
403	1.44624		403	0.51119		403	0.55532		403	6.44761		403	1.35716		403	1.525
403.1	1.59087		403.1	0.72169		403.1	0.44425		403.1	6.19962		403.1	1.22582		403.1	1.22
403.2	0.72312		403.2	0.72169		403.2	0.44425		403.2	7.68753		403.2	1.31338		403.2	1.586
403.3	0.86775		403.3	0.54127		403.3	0.55532		403.3	6.94357		403.3	1.31338		403.3	1.403
403.4	1.30162		403.4	0.54127		403.4	0.49978		403.4	7.19156		403.4	1.31338		403.4	1.464
403.5	1.59087		403.5	0.51119		403.5	0.44425		403.5	6.94357		403.5	1.31338		403.5	1.464
403.6	1.44624		403.6	0.75176		403.6	0.55532		403.6	6.44761		403.6	1.53227		403.6	1.647
403.7	1.01237		403.7	0.60141		403.7	0.55532		403.7	6.19962		403.7	1.61983		403.7	1.647
403.8	0.86775		403.8	0.84197		403.8	0.66638		403.8	6.19962		403.8	1.31338		403.8	1.464
403.9	0.72312		403.9	0.96225		403.9	0.83297		403.9	6.44761		403.9	1.48849		403.9	1.525
404	0.72312		404	0.78183		404	0.55532		404	7.19156		404	1.31338		404	1.464
404.1	1.30162		404.1	1.02239		404.1	0.83297		404.1	5.70365		404.1	1.48849		404.1	1.769
404.2	1.44624		404.2	0.69162		404.2	0.44425		404.2	5.95164		404.2	1.70739		404.2	1.586
404.3	1.15699		404.3	0.84197		404.3	0.77744		404.3	6.19962		404.3	1.35716		404.3	1.525
404.4	0.72312		404.4	1.05246		404.4	0.44425		404.4	5.95164		404.4	1.66361		404.4	1.708
404.5	1.44624		404.5	1.1126		404.5	0.72191		404.5	6.94357		404.5	1.75117		404.5	1.952
404.6	0.86775		404.6	1.32309		404.6	0.66638		404.6	7.19156		404.6	1.70739		404.6	2.013
404.7	1.59087		404.7	1.17274		404.7	0.94404		404.7	6.44761		404.7	2.18896		404.7	1.708
404.8	1.01237		404.8	1.14267		404.8	0.88851		404.8	7.68753		404.8	1.88251		404.8	1.891
404.9	1.44624		404.9	1.35316		404.9	1.0551		404.9	6.69559		404.9	2.45164		404.9	2.44
405	0.86775		405	1.95457		405	1.22169		405	6.94357		405	2.67053		405	2.013
405.1	1.44624		405.1	2.01471		405.1	1.22169		405.1	7.19156		405.1	2.67053		405.1	2.562
405.2	0.86775		405.2	2.2252		405.2	0.88851		405.2	6.69559		405.2	2.93321		405.2	2.745
405.3	0.5785		405.3	2.85668		405.3	1.33276		405.3	6.94357		405.3	3.89635		405.3	2.745
405.4	1.15699		405.4	3.36787		405.4	1.72148		405.4	6.19962		405.4	4.4217		405.4	2.928
405.5	1.73549		405.5	4.08956		405.5	1.88807		405.5	7.43954		405.5	5.42863		405.5	3.599
405.6	1.44624		405.6	4.51054		405.6	2.94317		405.6	6.69559		405.6	6.04154		405.6	3.843
405.7	1.59087		405.7	5.95392		405.7	3.33189		405.7	6.44761		405.7	7.39869		405.7	4.819
405.8	1.15699		405.8	7.63785		405.8	2.94317		405.8	7.19156		405.8	8.79963		405.8	6.222
405.9	1.01237		405.9	8.41968		405.9	3.72062		405.9	6.44761		405.9	9.41254		405.9	6.832
406	1.44624		406	9.35186		406	4.60912		406	6.44761		406	11.5139		406	7.869
406.1	1.44624		406.1	10.9756		406.1	4.99784		406.1	5.70365		406.1	11.8642		406.1	8.906
406.2	1.15699		406.2	12.389		406.2	5.38656		406.2	6.44761		406.2	14.3158		406.2	10.675
406.3	1.44624		406.3	13.712		406.3	6.16401		406.3	6.44761		406.3	15.8043		406.3	10.492
406.4	1.88012		406.4	13.8925		406.4	5.71975		406.4	6.69559		406.4	16.8112		406.4	11.529
406.5	1.59087		406.5	14.2834		406.5	6.60826		406.5	6.94357		406.5	16.8988		406.5	11.59
406.6	1.15699		406.6	15.4261		406.6	6.55273		406.6	6.44761		406.6	19.3067		406.6	12.566
406.7	1.30162		406.7	16.8093		406.7	6.83038		406.7	5.95164		406.7	19.5693		406.7	13.481
406.8	1.59087		406.8	16.9296		406.8	6.83038		406.8	7.68753		406.8	21.014		406.8	14.274
406.9	0.72312		406.9	16.8093		406.9	7.21911		406.9	6.69559		406.9	22.0647		406.9	14.579
407	0.86775		407	17.8016		407	6.3306		407	6.69559		407	21.9772		407	15.311
407.1	1.01237		407.1	18.1324		407.1	7.21911		407.1	6.44761		407.1	24.2099		407.1	14.762
407.2	0.72312		407.2	19.2751		407.2	7.55229		407.2	5.45567		407.2	23.2906		407.2	15.372
407.3	1.44624		407.3	18.7639		407.3	7.3857		407.3	5.95164		407.3	23.6846		407.3	16.531
407.4	1.59087		407.4	20.7184		407.4	7.99655		407.4	6.94357		407.4	25.2606		407.4	16.043
407.5	0.72312		407.5	19.3051		407.5	7.77442		407.5	6.44761		407.5	25.2168		407.5	16.714
407.6	1.44624		407.6	20.3877		407.6	8.94058		407.6	6.44761		407.6	25.8735		407.6	16.958
407.7	1.44624		407.7	21.2597		407.7	7.82995		407.7	7.19156		407.7	26.2238		407.7	16.531
407.8	0.5785		407.8	21.6205		407.8	8.4408		407.8	6.69559		407.8	26.4864		407.8	16.47
407.9	1.01237		407.9	22.5828		407.9	9.32931		407.9	7.19156		407.9	26.18		407.9	18.971
408	1.59087		408	23.2443		408	9.32931		408	6.69559		408	26.574		408	17.995
408.1	1.15699		408.1	23.7856		408.1	9.82909		408.1	6.19962		408.1	27.0994		408.1	19.459
408.2	1.73549		408.2	24.5975		408.2	9.05165		408.2	7.19156		408.2	28.8943		408.2	19.947
408.3	0.86775		408.3	26.0108		408.3	9.82909		408.3	6.44761		408.3	30.9957		408.3	22.204
408.4	2.16936		408.4	26.522		408.4	10.551		408.4	6.94357		408.4	32.3091		408.4	21.96
408.5	2.31399		408.5	26.7926		408.5	10.7176		408.5	6.94357		408.5	35.8114		408.5	23.851
408.6	2.31399		408.6	27.4241		408.6	10.7731		408.6	6.44761		408.6	37.1686		408.6	23.668
408.7	2.16936		408.7	27.6045		408.7	11.6061		408.7	7.68753		408.7	38.3068		408.7	23.241
408.8	2.45861		408.8	26.943		408.8	10.3844		408.8	7.68753		408.8	37.869		408.8	23.79
408.9	2.74786		408.9	27.815		408.9	10.6621		408.9	7.19156		408.9	37.869		408.9	24.949
409	3.18173		409	28.6269		409	9.77356		409	6.94357		409	37.5626		409	23.912
409.1	2.74786		409.1	28.2661		409.1	10.0512		409.1	7.43954		409.1	39.3138		409.1	25.986
409.2	3.76023		409.2	28.1157		409.2	10.6621		409.2	7.93551		409.2	38.3944		409.2	27.694
409.3	4.33873		409.3	28.3563		409.3	11.384		409.3	7.43954		409.3	40.5396		409.3	29.646
409.4	4.62798		409.4	27.3339		409.4	11.4395		409.4	7.19156		409.4	40.1456		409.4	33.733
409.5	4.7726		409.5	28.0857		409.5	11.2174		409.5	7.93551		409.5	39.0511		409.5	35.502
409.6	5.49572		409.6	28.657		409.6	11.6061		409.6	7.93551		409.6	40.9774		409.6	38.186
409.7	6.07422		409.7	29.7696		409.7	11.1618		409.7	7.19156		409.7	41.2838		409.7	39.955
409.8	6.21884		409.8	28.4766		409.8	10.6065		409.8	7.19156		409.8	40.1456		409.8	42.395
409.9	5.06185		409.9	28.6269		409.9	10.0512		409.9	6.94357		409.9	40.2769		409.9	41.968
410	5.20647		410	27.5744		410	10.1623		410	7.19156		410	41.1963		410	41.48
410.1	3.61561		410.1	27.5444		410.1	9.60696		410.1	6.94357		410.1	41.24		410.1	42.578
410.2	3.47098		410.2	25.9807		410.2	9.71803		410.2	7.43954		410.2	42.9037		410.2	41.053
410.3	2.89249		410.3	25.259		410.3	9.4959		410.3	7.19156		410.3	40.452		410.3	40.931
410.4	2.74786		410.4	25.4395		410.4	9.38484		410.4	6.44761		410.4	41.0211		410.4	42.7
410.5	2.31399		410.5	25.4996		410.5	10.8842		410.5	6.69559		410.5	39.7516		410.5	42.09
410.6	1.44624		410.6	26.9129		410.6	10.4955		410.6	8.1835		410.6	39.8391		410.6	44.774
410.7	1.88012		410.7	28.8073		410.7	10.9953		410.7	7.19156		410.7	41.4152		410.7	46.787
410.8	1.59087		410.8	29.7696		410.8	11.1063		410.8	6.19962		410.8	43.7792		410.8	48.312
410.9	2.02474		410.9	30.792		410.9	13.0499		410.9	8.1835		410.9	46.0995		410.9	50.569
411	1.88012		411	32.2654		411	12.3835		411	7.43954		411	49.9959		411	54.168
411.1	1.44624		411.1	34.7312		411.1	13.4386		411.1	7.93551		411.1	53.4982		411.1	54.046
411.2	1.73549		411.2	36.2648		411.2	13.8829		411.2	8.92745		411.2	55.1618		411.2	54.473
411.3	1.88012		411.3	36.8361		411.3	14.5493		411.3	7.68753		411.3	55.0305		411.3	53.07
411.4	2.45861		411.4	41.8578		411.4	14.8825		411.4	7.19156		411.4	54.4614		411.4	55.51
411.5	2.45861		411.5	43.1809		411.5	16.4373		411.5	7.93551		411.5	57.2632		411.5	52.948
411.6	2.60324		411.6	44.3837		411.6	17.7146		411.6	8.1835		411.6	58.6642		411.6	54.412
411.7	3.32636		411.7	48.1425		411.7	17.9367		411.7	8.1835		411.7	61.5974		411.7	55.388
411.8	3.76023		411.8	51.0594		411.8	18.2699		411.8	8.67947		411.8	65.8002		411.8	56.73
411.9	3.76023		411.9	52.5027		411.9	19.8248		411.9	7.93551		411.9	71.2288		411.9	57.767
412	5.06185		412	54.1265		412	19.6027		412	8.43148		412	72.4984		412	59.902
412.1	4.48335		412.1	54.6979		412.1	19.8248		412.1	9.17544		412.1	75.3879		412.1	58.743
412.2	5.20647		412.2	52.9538		412.2	19.8803		412.2	8.1835		412.2	77.0077		412.2	57.95
412.3	5.20647		412.3	54.5776		412.3	20.8799		412.3	7.93551		412.3	78.2335		412.3	56.364
412.4	4.91722		412.4	56.2314		412.4	21.4907		412.4	6.94357		412.4	78.8464		412.4	52.033
412.5	4.62798		412.5	55.9909		412.5	21.4352		412.5	8.1835		412.5	80.9916		412.5	51.545
412.6	4.7726		412.6	56.472		412.6	21.2131		412.6	7.93551		412.6	80.9916		412.6	49.41
412.7	3.76023		412.7	56.7727		412.7	21.0465		412.7	8.67947		412.7	83.5308		412.7	48.312
412.8	4.48335		412.8	57.8552		412.8	22.2682		412.8	7.19156		412.8	82.8303		412.8	48.251
412.9	3.76023		412.9	57.6748		412.9	23.2677		412.9	7.93551		412.9	78.9778		412.9	50.63
413	4.33873		413	59.7497		413	22.3792		413	7.43954		413	78.8464		413	52.887
413.1	3.90485		413.1	59.7196		413.1	22.879		413.1	7.19156		413.1	77.6644		413.1	53.07
413.2	3.76023		413.2	60.9224		413.2	21.935		413.2	7.43954		413.2	75.8694		413.2	59.475
413.3	3.61561		413.3	62.3056		413.3	22.5458		413.3	7.93551		413.3	76.9201		413.3	62.037
413.4	3.90485		413.4	60.3811		413.4	23.0456		413.4	7.43954		413.4	80.2036		413.4	62.952
413.5	3.61561		413.5	60.9825		413.5	22.046		413.5	7.43954		413.5	83.3995		413.5	65.392
413.6	3.76023		413.6	61.2231		413.6	23.3233		413.6	7.68753		413.6	85.8073		413.6	63.135
413.7	2.89249		413.7	61.8847		413.7	23.4899		413.7	7.93551		413.7	85.5446		413.7	63.989
413.8	3.61561		413.8	61.1329		413.8	24.0452		413.8	7.93551		413.8	87.9963		413.8	64.66
413.9	3.18173		413.9	60.2909		413.9	25.0447		413.9	8.43148		413.9	86.0262		413.9	65.514
414	3.76023		414	60.8923		414	24.3784		414	6.44761		414	84.5377		414	66.49
414.1	3.61561		414.1	60.321		414.1	22.9345		414.1	6.94357		414.1	83.7935		414.1	66.917
414.2	2.74786		414.2	62.486		414.2	23.4343		414.2	7.19156		414.2	84.0124		414.2	66.246
414.3	4.04948		414.3	63.3581		414.3	23.0456		414.3	6.44761		414.3	84.669		414.3	66.49
414.4	3.18173		414.4	60.5616		414.4	23.1567		414.4	7.68753		414.4	85.3257		414.4	64.904
414.5	3.47098		414.5	60.8322		414.5	22.7124		414.5	8.1835		414.5	85.3695		414.5	64.843
414.6	4.04948		414.6	61.7644		414.6	21.4352		414.6	6.44761		414.6	84.5377		414.6	59.292
414.7	3.47098		414.7	60.7721		414.7	19.9358		414.7	7.93551		414.7	85.282		414.7	55.51
414.8	3.90485		414.8	60.0804		414.8	20.7688		414.8	6.19962		414.8	87.4709		414.8	52.094
414.9	3.03711		414.9	57.314		414.9	19.325		414.9	6.94357		414.9	83.0054		414.9	47.519
415	2.74786		415	56.2615		415	19.0473		415	6.94357		415	82.9617		415	46.665
415.1	2.31399		415.1	53.3447		415.1	17.8812		415.1	6.19962		415.1	83.487		415.1	44.347
415.2	2.02474		415.2	51.9614		415.2	17.659		415.2	6.94357		415.2	79.3718		415.2	43.981
415.3	2.02474		415.3	50.2775		415.3	17.548		415.3	6.44761		415.3	76.6574		415.3	42.944
415.4	1.88012		415.4	47.6915		415.4	16.1042		415.4	7.43954		415.4	74.9938		415.4	41.663
415.5	0.72312		415.5	47.6915		415.5	16.715		415.5	7.19156		415.5	70.397		415.5	39.589
415.6	2.02474		415.6	46.2481		415.6	17.2703		415.6	5.95164		415.6	69.1712		415.6	39.894
415.7	2.02474		415.7	45.5866		415.7	16.5484		415.7	7.93551		415.7	67.7703		415.7	36.539
415.8	1.73549		415.8	45.8271		415.8	14.8269		415.8	6.69559		415.8	67.3325		415.8	36.112
415.9	1.44624		415.9	44.1131		415.9	14.6603		415.9	6.69559		415.9	67.6389		415.9	32.94
416	1.30162		416	42.6397		416	12.3835		416	6.69559		416	67.0698		416	30.683
416.1	1.88012		416.1	39.2718		416.1	11.495		416.1	6.69559		416.1	64.3117		416.1	29.036
416.2	1.73549		416.2	37.5277		416.2	11.9393		416.2	7.19156		416.2	63.5237		416.2	27.267
416.3	1.88012		416.3	35.7235		416.3	10.6621		416.3	6.69559		416.3	63.261		416.3	26.352
416.4	2.02474		416.4	33.1074		416.4	10.9397		416.4	6.19962		416.4	56.913		416.4	25.742
416.5	1.30162		416.5	31.0927		416.5	10.7731		416.5	8.1835		416.5	55.0305		416.5	25.193
416.6	1.59087		416.6	30.5815		416.6	11.2174		416.6	7.19156		416.6	51.0904		416.6	25.193
416.7	1.59087		416.7	31.0025		416.7	11.1618		416.7	6.94357		416.7	49.5143		416.7	26.718
416.8	1.01237		416.8	30.7318		416.8	11.6616		416.8	6.19962		416.8	48.1134		416.8	25.193
416.9	1.15699		416.9	31.1227		416.9	11.3284		416.9	6.69559		416.9	46.3184		416.9	25.376
417	2.02474		417	31.6339		417	11.8282		417	6.19962		417	46.0995		417	23.729
417.1	1.88012		417.1	30.0402		417.1	10.9397		417.1	5.95164		417.1	44.1733		417.1	22.814
417.2	1.01237		417.2	28.9878		417.2	10.7731		417.2	7.19156		417.2	44.8737		417.2	22.631
417.3	1.59087		417.3	29.0479		417.3	9.82909		417.3	5.70365		417.3	42.7285		417.3	22.57
417.4	1.44624		417.4	27.0633		417.4	8.94058		417.4	7.68753		417.4	40.8898		417.4	20.923
417.5	0.72312		417.5	25.0185		417.5	9.10718		417.5	7.19156		417.5	38.5695		417.5	19.886
417.6	1.15699		417.6	25.3493		417.6	9.05165		417.6	6.69559		417.6	38.2193		417.6	20.191
417.7	1.44624		417.7	22.8534		417.7	8.38527		417.7	6.19962		417.7	35.4612		417.7	19.032
417.8	1.44624		417.8	22.4324		417.8	8.55186		417.8	6.19962		417.8	35.1547		417.8	18.605
417.9	1.15699		417.9	22.9737		417.9	7.99655		417.9	7.43954		417.9	33.316		417.9	19.764
418	1.30162		418	22.2821		418	8.10761		418	6.19962		418	32.3529		418	18.727
418.1	1.15699		418.1	22.8234		418.1	8.94058		418.1	5.95164		418.1	30.8644		418.1	18.483
418.2	1.01237		418.2	22.5828		418.2	8.49633		418.2	5.95164		418.2	30.339		418.2	19.337
418.3	1.30162		418.3	21.7709		418.3	7.3857		418.3	6.44761		418.3	28.6316		418.3	18.666
418.4	1.01237		418.4	22.2821		418.4	7.71889		418.4	5.70365		418.4	29.6385		418.4	18.422
418.5	0.5785		418.5	21.6205		418.5	8.49633		418.5	6.44761		418.5	29.3321		418.5	19.093
418.6	1.30162		418.6	20.959		418.6	7.99655		418.6	6.19962		418.6	28.6316		418.6	16.897
418.7	1.30162		418.7	21.831		418.7	7.77442		418.7	6.44761		418.7	29.6823		418.7	15.433
418.8	1.01237		418.8	21.0191		418.8	7.99655		418.8	6.44761		418.8	31.3022		418.8	14.335
418.9	1.59087		418.9	20.6583		418.9	6.99698		418.9	6.19962		418.9	30.4703		418.9	13.847
419	1.73549		419	21.0793		419	6.66379		419	7.68753		419	31.74		419	13.42
419.1	1.30162		419.1	20.0569		419.1	6.27507		419.1	6.94357		419.1	30.9519		419.1	12.139
419.2	1.15699		419.2	17.7715		419.2	4.55359		419.2	6.19962		419.2	30.733		419.2	9.882
419.3	1.15699		419.3	15.817		419.3	4.66465		419.3	6.69559		419.3	29.6823		419.3	9.577
419.4	2.02474		419.4	13.8624		419.4	4.10934		419.4	5.95164		419.4	28.4565		419.4	7.625
419.5	1.30162		419.5	11.6673		419.5	3.99827		419.5	7.43954		419.5	25.786		419.5	6.588
419.6	1.59087		419.6	9.92319		419.6	2.60998		419.6	5.95164		419.6	23.1592		419.6	6.405
419.7	1.44624		419.7	7.9987		419.7	2.72105		419.7	6.69559		419.7	20.1822		419.7	5.49
419.8	1.30162		419.8	7.45743		419.8	2.16573		419.8	7.43954		419.8	19.044		419.8	4.697
419.9	1.44624		419.9	6.91617		419.9	2.22126		419.9	7.19156		419.9	16.9426		419.9	4.453
420	1.15699		420	5.68328		420	2.05467		420	5.20768		420	14.5785		420	4.026
420.1	1.01237		420.1	4.66089		420.1	1.49935		420.1	6.94357		420.1	12.5209		420.1	4.026
420.2	1.59087		420.2	4.20984		420.2	1.44382		420.2	6.44761		420.2	10.8573		420.2	3.782
420.3	1.44624		420.3	3.75879		420.3	1.33276		420.3	6.19962		420.3	9.41254		420.3	3.294
420.4	1.30162		420.4	3.39794		420.4	1.16616		420.4	6.69559		420.4	8.49317		420.4	3.538
420.5	1.15699		420.5	2.97696		420.5	1.27723		420.5	6.69559		420.5	7.22357		420.5	2.928
420.6	1.30162		420.6	3.06717		420.6	0.99957		420.6	6.44761		420.6	6.43555		420.6	2.745
420.7	1.30162		420.7	2.82661		420.7	0.77744		420.7	6.19962		420.7	5.07839		420.7	2.867
420.8	1.59087		420.8	2.40562		420.8	1.16616		420.8	5.95164		420.8	5.29729		420.8	2.745
420.9	1.59087		420.9	2.67626		420.9	0.99957		420.9	6.44761		420.9	4.6406		420.9	2.623
421	0.86775		421	2.28534		421	1.0551		421	5.95164		421	4.37792		421	2.44
421.1	1.73549		421.1	2.19513		421.1	0.77744		421.1	5.95164		421.1	4.07147		421.1	2.318
421.2	0.86775		421.2	2.13499		421.2	0.83297		421.2	5.95164		421.2	4.15903		421.2	2.318
421.3	1.30162		421.3	2.01471		421.3	0.99957		421.3	6.19962		421.3	3.67746		421.3	2.379
421.4	1.15699		421.4	1.71401		421.4	0.83297		421.4	7.19156		421.4	3.50234		421.4	2.379
421.5	1.30162		421.5	1.77415		421.5	0.83297		421.5	7.43954		421.5	3.85257		421.5	2.196
421.6	1.73549		421.6	1.74408		421.6	0.72191		421.6	6.94357		421.6	3.15211		421.6	1.952
421.7	1.44624		421.7	1.32309		421.7	1.16616		421.7	7.19156		421.7	3.02077		421.7	2.379
421.8	1.01237		421.8	1.4133		421.8	0.83297		421.8	6.69559		421.8	2.80187		421.8	2.135
421.9	1.30162		421.9	1.53358		421.9	0.55532		421.9	6.44761		421.9	2.75809		421.9	2.013
422	1.15699		422	1.35316		422	0.88851		422	6.69559		422	2.93321		422	2.318
422.1	1.01237		422.1	1.26295		422.1	0.83297		422.1	7.19156		422.1	2.71431		422.1	1.769
422.2	0.86775		422.2	1.38323		422.2	0.66638		422.2	6.44761		422.2	2.18896		422.2	2.257
422.3	1.15699		422.3	1.08253		422.3	0.94404		422.3	5.70365		422.3	2.58298		422.3	2.074
422.4	1.59087		422.4	1.20281		422.4	0.55532		422.4	6.44761		422.4	2.40786		422.4	1.952
422.5	0.86775		422.5	1.23288		422.5	0.72191		422.5	6.69559		422.5	2.67053		422.5	2.257
422.6	0.86775		422.6	1.14267		422.6	0.72191		422.6	6.44761		422.6	2.23274		422.6	1.952
422.7	1.88012		422.7	1.17274		422.7	0.61085		422.7	6.44761		422.7	2.40786		422.7	1.769
422.8	1.01237		422.8	1.08253		422.8	0.55532		422.8	5.70365		422.8	2.58298		422.8	1.769
422.9	0.86775		422.9	1.17274		422.9	0.66638		422.9	6.69559		422.9	2.18896		422.9	1.83
423	1.73549		423	0.96225		423	0.55532		423	5.70365		423	2.23274		423	1.525
423.1	1.44624		423.1	1.05246		423.1	0.44425		423.1	6.44761		423.1	2.18896		423.1	1.647
423.2	1.44624		423.2	1.02239		423.2	0.99957		423.2	6.19962		423.2	2.14518		423.2	1.647
423.3	1.30162		423.3	0.72169		423.3	0.55532		423.3	7.43954		423.3	2.18896		423.3	1.769
423.4	1.15699		423.4	0.75176		423.4	0.49978		423.4	6.44761		423.4	1.97007		423.4	1.647
423.5	1.44624		423.5	1.08253		423.5	0.55532		423.5	6.69559		423.5	2.1014		423.5	1.586
423.6	1.44624		423.6	0.72169		423.6	0.55532		423.6	6.69559		423.6	1.92629		423.6	1.525
423.7	0.86775		423.7	0.69162		423.7	0.44425		423.7	6.69559		423.7	1.92629		423.7	1.464
423.8	1.73549		423.8	0.78183		423.8	0.49978		423.8	5.70365		423.8	1.88251		423.8	1.403
423.9	1.15699		423.9	0.87204		423.9	0.44425		423.9	7.68753		423.9	1.70739		423.9	1.403
424	1.15699		424	0.60141		424	0.27766		424	6.44761		424	1.79495		424	1.342
424.1	0.86775		424.1	0.63148		424.1	0.22213		424.1	7.43954		424.1	1.66361		424.1	1.586
424.2	0.86775		424.2	0.66155		424.2	0.38872		424.2	6.69559		424.2	1.57605		424.2	1.403
424.3	1.30162		424.3	0.39091		424.3	0.55532		424.3	5.95164		424.3	1.75117		424.3	1.525
424.4	1.15699		424.4	0.57134		424.4	0.55532		424.4	5.45567		424.4	1.44471		424.4	1.403
424.5	0.86775		424.5	0.60141		424.5	0.66638		424.5	6.44761		424.5	1.83873		424.5	1.159
424.6	0.86775		424.6	0.39091		424.6	0.61085		424.6	7.19156		424.6	1.35716		424.6	1.403
424.7	1.44624		424.7	0.48112		424.7	0.44425		424.7	5.70365		424.7	1.53227		424.7	1.159
424.8	1.15699		424.8	0.51119		424.8	0.44425		424.8	5.95164		424.8	1.53227		424.8	1.708
424.9	1.15699		424.9	0.39091		424.9	0.55532		424.9	6.44761		424.9	1.35716		424.9	1.525
425	1.15699		425	0.45105		425	0.44425		425	6.69559		425	1.18204		425	1.403
425.1	0.86775		425.1	0.27063		425.1	0.33319		425.1	6.19962		425.1	1.18204		425.1	1.403
425.2	1.01237		425.2	0.36084		425.2	0.49978		425.2	5.95164		425.2	1.53227		425.2	1.342
425.3	1.30162		425.3	0.48112		425.3	0.44425		425.3	5.70365		425.3	1.44471		425.3	1.403
425.4	0.86775		425.4	0.36084		425.4	0.61085		425.4	7.19156		425.4	1.18204		425.4	1.098
425.5	1.01237		425.5	0.60141		425.5	0.72191		425.5	6.69559		425.5	1.48849		425.5	1.525
425.6	1.44624		425.6	0.24056		425.6	0.33319		425.6	6.44761		425.6	1.09448		425.6	1.22
425.7	0.86775		425.7	0.45105		425.7	0.38872		425.7	6.94357		425.7	1.13826		425.7	1.098
425.8	1.30162		425.8	0.36084		425.8	0.44425		425.8	5.45567		425.8	1.00692		425.8	1.342
425.9	1.59087		425.9	0.3007		425.9	0.27766		425.9	5.45567		425.9	1.13826		425.9	1.281
426	1.59087		426	0.51119		426	0.44425		426	6.69559		426	0.87558		426	1.342
426.1	1.15699		426.1	0.24056		426.1	0.44425		426.1	6.19962		426.1	1.22582		426.1	1.22
426.2	1.01237		426.2	0.39091		426.2	0.27766		426.2	5.95164		426.2	1.00692		426.2	1.281
426.3	1.01237		426.3	0.3007		426.3	0.22213		426.3	6.69559		426.3	0.96314		426.3	1.22
426.4	1.01237		426.4	0.3007		426.4	0.16659		426.4	4.9597		426.4	1.00692		426.4	1.403
426.5	1.15699		426.5	0.27063		426.5	0.05553		426.5	6.44761		426.5	1.13826		426.5	1.464
426.6	0.72312		426.6	0.24056		426.6	0.38872		426.6	7.43954		426.6	1.00692		426.6	1.403
426.7	0.86775		426.7	0.27063		426.7	0.44425		426.7	6.19962		426.7	0.96314		426.7	1.403
426.8	1.15699		426.8	0.39091		426.8	0.33319		426.8	6.94357		426.8	1.09448		426.8	1.403
426.9	1.44624		426.9	0.24056		426.9	0.38872		426.9	6.19962		426.9	1.0507		426.9	1.22
427	1.15699		427	0.36084		427	0.38872		427	5.45567		427	1.09448		427	1.464
427.1	0.86775		427.1	0.36084		427.1	0.38872		427.1	5.70365		427.1	1.09448		427.1	1.159
427.2	1.15699		427.2	0.27063		427.2	0.44425		427.2	6.69559		427.2	1.18204		427.2	1.22
427.3	1.15699		427.3	0.24056		427.3	0.44425		427.3	6.94357		427.3	1.00692		427.3	1.281
427.4	1.01237		427.4	0.06014		427.4	0.44425		427.4	6.19962		427.4	1.00692		427.4	1.525
427.5	1.73549		427.5	0.36084		427.5	0.22213		427.5	5.45567		427.5	1.00692		427.5	1.159
427.6	1.01237		427.6	0.15035		427.6	0.49978		427.6	6.19962		427.6	1.18204		427.6	1.342
427.7	1.30162		427.7	0.39091		427.7	0.44425		427.7	6.44761		427.7	0.65669		427.7	1.22
427.8	1.15699		427.8	0.27063		427.8	0.44425		427.8	6.44761		427.8	1.22582		427.8	1.281
427.9	1.30162		427.9	0.33077		427.9	0.49978		427.9	6.19962		427.9	1.0507		427.9	1.22
428	1.15699		428	0.33077		428	0.33319		428	5.95164		428	0.83181		428	1.159
428.1	0.86775		428.1	0.27063		428.1	0.44425		428.1	5.45567		428.1	0.83181		428.1	1.098
428.2	1.30162		428.2	0.24056		428.2	0.61085		428.2	6.69559		428.2	0.96314		428.2	1.098
428.3	0.86775		428.3	0.42098		428.3	0.38872		428.3	6.94357		428.3	0.96314		428.3	1.098
428.4	0.72312		428.4	0.36084		428.4	0.61085		428.4	6.69559		428.4	0.83181		428.4	0.976
428.5	1.44624		428.5	0.45105		428.5	0		428.5	7.19156		428.5	0.87558		428.5	1.159
428.6	0.86775		428.6	0.27063		428.6	0.55532		428.6	6.69559		428.6	1.13826		428.6	1.037
428.7	0.86775		428.7	0.21049		428.7	0.55532		428.7	6.19962		428.7	0.74425		428.7	1.159
428.8	1.01237		428.8	0.33077		428.8	0.38872		428.8	6.69559		428.8	0.83181		428.8	1.464
428.9	1.30162		428.9	0.21049		428.9	0.44425		428.9	6.19962		428.9	0.83181		428.9	1.22
429	1.73549		429	0.33077		429	0.33319		429	6.19962		429	1.0507		429	1.342
429.1	1.44624		429.1	0.18042		429.1	0.38872		429.1	6.94357		429.1	1.00692		429.1	1.159
429.2	1.30162		429.2	0.21049		429.2	0.16659		429.2	6.94357		429.2	0.83181		429.2	1.281
429.3	1.01237		429.3	0.27063		429.3	0.61085		429.3	5.70365		429.3	0.96314		429.3	1.464
429.4	0.86775		429.4	0.24056		429.4	0.22213		429.4	7.43954		429.4	0.91936		429.4	1.22
429.5	1.15699		429.5	0.12028		429.5	0.22213		429.5	6.19962		429.5	0.91936		429.5	1.342
429.6	1.15699		429.6	0.18042		429.6	0.55532		429.6	6.94357		429.6	0.83181		429.6	1.464
429.7	1.01237		429.7	0.36084		429.7	0.27766		429.7	6.69559		429.7	0.91936		429.7	1.281
429.8	1.44624		429.8	0.27063		429.8	0.49978		429.8	6.94357		429.8	0.78803		429.8	1.281
429.9	1.01237		429.9	0.24056		429.9	0.27766		429.9	7.19156		429.9	0.78803		429.9	1.281
430	0.72312		430	0.21049		430	0.55532		430	5.95164		430	0.96314		430	1.403
430.1	1.15699		430.1	0.24056		430.1	0.66638		430.1	5.70365		430.1	0.91936		430.1	1.342
430.2	1.15699		430.2	0.27063		430.2	0.44425		430.2	6.44761		430.2	0.83181		430.2	1.098
430.3	2.02474		430.3	0.3007		430.3	0.33319		430.3	6.44761		430.3	0.78803		430.3	1.525
430.4	0.86775		430.4	0.24056		430.4	0.27766		430.4	5.95164		430.4	1.0507		430.4	1.403
430.5	1.15699		430.5	0.27063		430.5	0.49978		430.5	7.19156		430.5	0.96314		430.5	1.342
430.6	1.15699		430.6	0.27063		430.6	0.33319		430.6	5.95164		430.6	0.96314		430.6	1.342
430.7	0.86775		430.7	0.42098		430.7	0.11106		430.7	6.94357		430.7	0.91936		430.7	1.22
430.8	1.59087		430.8	0.3007		430.8	0.44425		430.8	5.70365		430.8	0.96314		430.8	1.098
430.9	1.15699		430.9	0.33077		430.9	0.44425		430.9	5.45567		430.9	0.74425		430.9	1.281
431	0.43387		431	0.36084		431	0.38872		431	6.44761		431	0.91936		431	1.403
431.1	1.01237		431.1	0.15035		431.1	0.49978		431.1	7.19156		431.1	0.78803		431.1	0.915
431.2	1.15699		431.2	0.24056		431.2	0.38872		431.2	6.19962		431.2	1.0507		431.2	1.22
431.3	1.73549		431.3	0.24056		431.3	0.44425		431.3	6.69559		431.3	0.83181		431.3	1.22
431.4	0.72312		431.4	0.27063		431.4	0.33319		431.4	5.95164		431.4	0.91936		431.4	1.22
431.5	1.44624		431.5	0.27063		431.5	0.33319		431.5	6.44761		431.5	1.13826		431.5	1.342
431.6	0.5785		431.6	0.18042		431.6	0.38872		431.6	6.69559		431.6	0.87558		431.6	1.403
431.7	1.44624		431.7	0.3007		431.7	0.11106		431.7	7.19156		431.7	0.96314		431.7	0.976
431.8	1.01237		431.8	0.27063		431.8	0.38872		431.8	6.44761		431.8	1.0507		431.8	1.22
431.9	0.86775		431.9	0.15035		431.9	0.49978		431.9	6.94357		431.9	0.91936		431.9	1.281
432	0.86775		432	0.36084		432	0.16659		432	6.44761		432	0.96314		432	1.22
432.1	1.01237		432.1	0.21049		432.1	0.33319		432.1	5.95164		432.1	0.83181		432.1	1.342
432.2	1.30162		432.2	0.24056		432.2	0.49978		432.2	6.69559		432.2	0.87558		432.2	1.342
432.3	1.15699		432.3	0.15035		432.3	0.27766		432.3	6.19962		432.3	1.00692		432.3	1.22
432.4	1.01237		432.4	0.12028		432.4	0.27766		432.4	6.19962		432.4	1.00692		432.4	1.037
432.5	0.43387		432.5	0.15035		432.5	0.27766		432.5	5.95164		432.5	0.91936		432.5	1.464
432.6	1.15699		432.6	0.21049		432.6	0.38872		432.6	5.45567		432.6	0.96314		432.6	1.22
432.7	1.59087		432.7	0.33077		432.7	0.38872		432.7	6.69559		432.7	1.00692		432.7	1.464
432.8	1.88012		432.8	0.48112		432.8	0.33319		432.8	7.19156		432.8	0.96314		432.8	1.342
432.9	1.15699		432.9	0.36084		432.9	0.38872		432.9	5.70365		432.9	0.83181		432.9	1.159
433	1.30162		433	0		433	0.27766		433	5.70365		433	0.61291		433	1.281
433.1	1.59087		433.1	0.27063		433.1	0.27766		433.1	5.70365		433.1	0.91936		433.1	1.159
433.2	1.01237		433.2	0.24056		433.2	0.38872		433.2	6.19962		433.2	0.87558		433.2	1.098
433.3	1.30162		433.3	0.15035		433.3	0.33319		433.3	5.95164		433.3	0.70047		433.3	1.159
433.4	0.5785		433.4	0.27063		433.4	0.27766		433.4	6.69559		433.4	1.0507		433.4	1.22
433.5	1.30162		433.5	0.21049		433.5	0.44425		433.5	6.44761		433.5	0.96314		433.5	1.22
433.6	1.73549		433.6	0.18042		433.6	0.27766		433.6	6.69559		433.6	0.91936		433.6	1.464
433.7	1.44624		433.7	0.24056		433.7	0.33319		433.7	6.69559		433.7	0.78803		433.7	1.403
433.8	1.15699		433.8	0.27063		433.8	0.22213		433.8	6.19962		433.8	0.91936		433.8	1.342
433.9	1.59087		433.9	0.3007		433.9	0.33319		433.9	7.43954		433.9	0.87558		433.9	1.281
434	1.01237		434	0.09021		434	0.44425		434	6.69559		434	0.83181		434	1.22
434.1	1.15699		434.1	0.24056		434.1	0.44425		434.1	6.19962		434.1	1.0507		434.1	1.159
434.2	1.15699		434.2	0.21049		434.2	0.27766		434.2	6.69559		434.2	0.78803		434.2	1.037
434.3	1.59087		434.3	0.18042		434.3	0.49978		434.3	5.70365		434.3	0.96314		434.3	1.098
434.4	1.01237		434.4	0.27063		434.4	0.49978		434.4	6.19962		434.4	1.00692		434.4	1.159
434.5	1.73549		434.5	0.33077		434.5	0.27766		434.5	7.19156		434.5	0.91936		434.5	1.037
434.6	0.72312		434.6	0.12028		434.6	0.61085		434.6	5.95164		434.6	0.65669		434.6	1.22
434.7	0.86775		434.7	0.12028		434.7	0.38872		434.7	5.20768		434.7	1.00692		434.7	1.159
434.8	1.59087		434.8	0.24056		434.8	0.16659		434.8	5.70365		434.8	0.96314		434.8	1.22
434.9	0.86775		434.9	0.27063		434.9	0.49978		434.9	6.44761		434.9	0.96314		434.9	1.159
435	1.73549		435	0.15035		435	0.27766		435	5.95164		435	0.87558		435	1.159
435.1	1.15699		435.1	0.21049		435.1	0.55532		435.1	6.44761		435.1	0.78803		435.1	1.22
435.2	1.01237		435.2	0.21049		435.2	0.33319		435.2	5.95164		435.2	0.91936		435.2	1.098
435.3	1.44624		435.3	0.21049		435.3	0.22213		435.3	5.45567		435.3	0.70047		435.3	1.22
435.4	1.15699		435.4	0.36084		435.4	0.38872		435.4	4.9597		435.4	0.83181		435.4	0.976
435.5	1.30162		435.5	0.21049		435.5	0.38872		435.5	6.69559		435.5	0.83181		435.5	1.159
435.6	1.30162		435.6	0.06014		435.6	0.55532		435.6	6.19962		435.6	0.87558		435.6	1.098
435.7	1.15699		435.7	0.24056		435.7	0.33319		435.7	6.69559		435.7	0.87558		435.7	1.342
435.8	1.73549		435.8	0.27063		435.8	0.27766		435.8	5.70365		435.8	1.00692		435.8	1.22
435.9	0.5785		435.9	0.15035		435.9	0.38872		435.9	5.70365		435.9	0.87558		435.9	1.281
436	1.30162		436	0.27063		436	0.44425		436	6.44761		436	0.83181		436	1.464
436.1	1.44624		436.1	0.3007		436.1	0.44425		436.1	6.69559		436.1	0.78803		436.1	1.037
436.2	1.30162		436.2	0.27063		436.2	0.49978		436.2	5.45567		436.2	0.87558		436.2	1.22
436.3	1.01237		436.3	0.12028		436.3	0.38872		436.3	6.19962		436.3	0.78803		436.3	1.22
436.4	1.01237		436.4	0.21049		436.4	0.33319		436.4	5.45567		436.4	0.83181		436.4	1.281
436.5	1.44624		436.5	0.24056		436.5	0.66638		436.5	5.95164		436.5	0.83181		436.5	1.342
436.6	1.15699		436.6	0.21049		436.6	0.38872		436.6	5.95164		436.6	0.87558		436.6	1.281
436.7	0.86775		436.7	0.27063		436.7	0.38872		436.7	6.44761		436.7	0.70047		436.7	1.403
436.8	0.86775		436.8	0.3007		436.8	0.38872		436.8	6.19962		436.8	0.83181		436.8	1.342
436.9	0.86775		436.9	0.27063		436.9	0.38872		436.9	5.70365		436.9	0.87558		436.9	1.22
437	1.15699		437	0.06014		437	0.33319		437	5.95164		437	1.00692		437	1.281
437.1	0.86775		437.1	0.15035		437.1	0.38872		437.1	7.19156		437.1	1.0507		437.1	1.22
437.2	1.15699		437.2	0.27063		437.2	0.38872		437.2	7.19156		437.2	0.70047		437.2	1.098
437.3	1.30162		437.3	0.33077		437.3	0.38872		437.3	5.70365		437.3	0.74425		437.3	1.22
437.4	1.01237		437.4	0.21049		437.4	0.33319		437.4	6.94357		437.4	0.83181		437.4	1.098
437.5	1.59087		437.5	0.18042		437.5	0.49978		437.5	6.19962		437.5	0.87558		437.5	1.22
437.6	1.30162		437.6	0.12028		437.6	0.38872		437.6	6.44761		437.6	0.87558		437.6	1.159
437.7	1.30162		437.7	0.18042		437.7	0.33319		437.7	6.19962		437.7	0.78803		437.7	1.22
437.8	1.88012		437.8	0.33077		437.8	0.38872		437.8	6.94357		437.8	1.09448		437.8	1.22
437.9	0.72312		437.9	0.27063		437.9	0.44425		437.9	6.19962		437.9	0.96314		437.9	1.22
438	0.72312		438	0.12028		438	0.38872		438	5.95164		438	0.70047		438	1.159
438.1	1.44624		438.1	0.3007		438.1	0.33319		438.1	6.44761		438.1	0.83181		438.1	1.647
438.2	1.44624		438.2	0.27063		438.2	0.33319		438.2	6.69559		438.2	0.70047		438.2	1.037
438.3	1.15699		438.3	0.27063		438.3	0.27766		438.3	6.44761		438.3	0.78803		438.3	1.159
438.4	1.15699		438.4	0.24056		438.4	0.22213		438.4	6.19962		438.4	0.91936		438.4	1.342
438.5	1.01237		438.5	0.33077		438.5	0.55532		438.5	7.19156		438.5	0.91936		438.5	1.342
438.6	1.01237		438.6	0.15035		438.6	0.38872		438.6	5.20768		438.6	0.83181		438.6	1.281
438.7	0.72312		438.7	0.3007		438.7	0.38872		438.7	5.70365		438.7	0.91936		438.7	1.281
438.8	0.5785		438.8	0.27063		438.8	0.49978		438.8	5.95164		438.8	0.91936		438.8	1.159
438.9	1.01237		438.9	0.39091		438.9	0.33319		438.9	5.95164		438.9	0.74425		438.9	1.22
439	0.72312		439	0.33077		439	0.38872		439	6.44761		439	0.74425		439	1.342
439.1	1.15699		439.1	0.24056		439.1	0.49978		439.1	5.70365		439.1	0.61291		439.1	1.037
439.2	1.15699		439.2	0.12028		439.2	0.55532		439.2	5.70365		439.2	0.91936		439.2	1.342
439.3	1.01237		439.3	0.15035		439.3	0.33319		439.3	5.70365		439.3	0.91936		439.3	1.22
439.4	1.44624		439.4	0.33077		439.4	0.27766		439.4	5.45567		439.4	0.91936		439.4	1.22
439.5	1.59087		439.5	0.09021		439.5	0.22213		439.5	5.70365		439.5	0.91936		439.5	1.098
439.6	1.44624		439.6	0.27063		439.6	0.33319		439.6	5.70365		439.6	1.0507		439.6	1.098
439.7	1.44624		439.7	0.24056		439.7	0.44425		439.7	7.19156		439.7	0.87558		439.7	1.586
439.8	0.72312		439.8	0.15035		439.8	0.33319		439.8	6.69559		439.8	0.87558		439.8	1.037
439.9	1.01237		439.9	0.3007		439.9	0.38872		439.9	6.69559		439.9	1.00692		439.9	1.22
440	1.15699		440	0.21049		440	0.33319		440	6.69559		440	0.83181		440	1.464
440.1	1.44624		440.1	0.09021		440.1	0.38872		440.1	5.70365		440.1	0.91936		440.1	1.037
440.2	0.86775		440.2	0.27063		440.2	0.33319		440.2	5.70365		440.2	1.00692		440.2	1.22
440.3	1.44624		440.3	0.21049		440.3	0.16659		440.3	6.19962		440.3	0.83181		440.3	1.159
440.4	0.86775		440.4	0.24056		440.4	0.55532		440.4	5.20768		440.4	0.91936		440.4	1.403
440.5	1.01237		440.5	0.24056		440.5	0.22213		440.5	5.70365		440.5	0.87558		440.5	1.098
440.6	2.02474		440.6	0.21049		440.6	0.38872		440.6	7.19156		440.6	0.96314		440.6	1.098
440.7	1.73549		440.7	0.18042		440.7	0.22213		440.7	6.19962		440.7	0.87558		440.7	1.159
440.8	1.15699		440.8	0.12028		440.8	0.27766		440.8	5.95164		440.8	1.0507		440.8	1.281
440.9	1.30162		440.9	0.3007		440.9	0.44425		440.9	5.70365		440.9	0.87558		440.9	1.281
441	1.44624		441	0.24056		441	0.44425		441	4.71171		441	0.65669		441	1.403
441.1	1.30162		441.1	0.06014		441.1	0.22213		441.1	6.19962		441.1	1.09448		441.1	1.159
441.2	1.44624		441.2	0.24056		441.2	0.44425		441.2	5.70365		441.2	0.96314		441.2	1.22
441.3	1.01237		441.3	0.21049		441.3	0.61085		441.3	5.20768		441.3	0.91936		441.3	1.037
441.4	1.01237		441.4	0.12028		441.4	0.22213		441.4	5.95164		441.4	0.96314		441.4	1.281
441.5	1.01237		441.5	0.24056		441.5	0.44425		441.5	5.70365		441.5	0.91936		441.5	1.342
441.6	1.44624		441.6	0.18042		441.6	0.33319		441.6	6.69559		441.6	0.83181		441.6	1.098
441.7	1.30162		441.7	0.12028		441.7	0.61085		441.7	5.95164		441.7	0.74425		441.7	0.915
441.8	1.73549		441.8	0.27063		441.8	0.38872		441.8	5.20768		441.8	0.83181		441.8	1.159
441.9	0.43387		441.9	0.18042		441.9	0.38872		441.9	5.45567		441.9	0.96314		441.9	1.159
442	0.72312		442	0.21049		442	0.27766		442	5.95164		442	1.09448		442	1.098
442.1	1.30162		442.1	0.24056		442.1	0.49978		442.1	6.69559		442.1	0.91936		442.1	1.281
442.2	0.86775		442.2	0.27063		442.2	0.27766		442.2	6.69559		442.2	0.83181		442.2	1.281
442.3	1.30162		442.3	0.36084		442.3	0.61085		442.3	6.69559		442.3	0.70047		442.3	1.281
442.4	0.72312		442.4	0.18042		442.4	0.33319		442.4	5.70365		442.4	0.65669		442.4	1.464
442.5	1.30162		442.5	0.12028		442.5	0.55532		442.5	6.19962		442.5	0.91936		442.5	1.281
442.6	0.5785		442.6	0.21049		442.6	0.55532		442.6	6.69559		442.6	0.70047		442.6	1.098
442.7	0.72312		442.7	0.33077		442.7	0.55532		442.7	5.45567		442.7	0.70047		442.7	1.098
442.8	1.44624		442.8	0.24056		442.8	0.44425		442.8	6.19962		442.8	0.96314		442.8	1.281
442.9	1.01237		442.9	0.03007		442.9	0.38872		442.9	6.44761		442.9	0.74425		442.9	1.342
443	1.73549		443	0.33077		443	0.38872		443	5.95164		443	0.78803		443	1.464
443.1	1.73549		443.1	0.15035		443.1	0.38872		443.1	5.95164		443.1	0.91936		443.1	1.342
443.2	1.30162		443.2	0.3007		443.2	0.27766		443.2	6.19962		443.2	0.96314		443.2	1.22
443.3	1.15699		443.3	0.3007		443.3	0.33319		443.3	6.44761		443.3	0.83181		443.3	1.098
443.4	0.86775		443.4	0.15035		443.4	0.33319		443.4	6.69559		443.4	0.70047		443.4	1.342
443.5	1.73549		443.5	0.15035		443.5	0.49978		443.5	6.19962		443.5	1.13826		443.5	1.403
443.6	1.15699		443.6	0.24056		443.6	0.27766		443.6	6.19962		443.6	0.83181		443.6	1.403
443.7	1.30162		443.7	0.24056		443.7	0.38872		443.7	5.95164		443.7	0.70047		443.7	1.037
443.8	1.15699		443.8	0.36084		443.8	0.55532		443.8	6.19962		443.8	0.83181		443.8	1.098
443.9	1.44624		443.9	0.15035		443.9	0.38872		443.9	6.19962		443.9	0.78803		443.9	1.22
444	1.88012		444	0.27063		444	0.16659		444	6.69559		444	1.00692		444	1.22
444.1	1.30162		444.1	0.39091		444.1	0.38872		444.1	6.44761		444.1	0.83181		444.1	1.098
444.2	1.15699		444.2	0.27063		444.2	0.55532		444.2	6.69559		444.2	0.91936		444.2	0.915
444.3	1.30162		444.3	0.27063		444.3	0.38872		444.3	6.44761		444.3	0.87558		444.3	1.281
444.4	0.86775		444.4	0.27063		444.4	0.27766		444.4	6.69559		444.4	0.87558		444.4	1.403
444.5	1.01237		444.5	0.48112		444.5	0.44425		444.5	6.19962		444.5	0.70047		444.5	0.976
444.6	0.86775		444.6	0.36084		444.6	0.55532		444.6	5.95164		444.6	0.87558		444.6	1.22
444.7	1.01237		444.7	0.15035		444.7	0.27766		444.7	4.9597		444.7	0.91936		444.7	1.037
444.8	1.30162		444.8	0.18042		444.8	0.38872		444.8	5.45567		444.8	0.70047		444.8	1.159
444.9	1.15699		444.9	0.3007		444.9	0.55532		444.9	5.70365		444.9	0.78803		444.9	1.281
445	1.30162		445	0.27063		445	0.27766		445	5.95164		445	0.65669		445	1.403
445.1	0.5785		445.1	0.18042		445.1	0.55532		445.1	5.95164		445.1	0.83181		445.1	1.342
445.2	1.15699		445.2	0.33077		445.2	0.27766		445.2	5.70365		445.2	0.70047		445.2	1.159
445.3	1.30162		445.3	0.27063		445.3	0.49978		445.3	5.70365		445.3	0.87558		445.3	1.22
445.4	1.44624		445.4	0.27063		445.4	0.44425		445.4	6.19962		445.4	0.91936		445.4	1.342
445.5	1.01237		445.5	0.06014		445.5	0.33319		445.5	6.94357		445.5	0.87558		445.5	1.464
445.6	0.72312		445.6	0.12028		445.6	0.16659		445.6	5.95164		445.6	1.0507		445.6	1.22
445.7	1.30162		445.7	0.15035		445.7	0.16659		445.7	5.95164		445.7	0.87558		445.7	1.098
445.8	1.15699		445.8	0.24056		445.8	0.22213		445.8	5.70365		445.8	0.78803		445.8	1.22
445.9	1.30162		445.9	0.24056		445.9	0.38872		445.9	6.44761		445.9	0.91936		445.9	1.342
446	1.30162		446	0.24056		446	0.38872		446	6.44761		446	0.96314		446	1.22
446.1	1.01237		446.1	0.27063		446.1	0.33319		446.1	5.20768		446.1	0.96314		446.1	1.098
446.2	0.86775		446.2	0.33077		446.2	0.27766		446.2	6.44761		446.2	0.91936		446.2	1.159
446.3	0.86775		446.3	0.33077		446.3	0.55532		446.3	5.45567		446.3	0.87558		446.3	1.281
446.4	1.30162		446.4	0.36084		446.4	0.44425		446.4	5.45567		446.4	1.0507		446.4	1.342
446.5	1.15699		446.5	0.27063		446.5	0.49978		446.5	5.95164		446.5	0.74425		446.5	1.22
446.6	1.01237		446.6	0.33077		446.6	0.49978		446.6	5.70365		446.6	0.74425		446.6	1.281
446.7	1.44624		446.7	0.15035		446.7	0.27766		446.7	6.69559		446.7	0.78803		446.7	1.342
446.8	1.01237		446.8	0.12028		446.8	0.66638		446.8	5.20768		446.8	1.00692		446.8	1.159
446.9	1.73549		446.9	0.3007		446.9	0.61085		446.9	5.70365		446.9	0.83181		446.9	1.098
447	1.01237		447	0.18042		447	0.44425		447	5.70365		447	0.78803		447	1.342
447.1	1.44624		447.1	0.33077		447.1	0.33319		447.1	6.19962		447.1	0.74425		447.1	1.098
447.2	1.44624		447.2	0.39091		447.2	0.38872		447.2	6.94357		447.2	0.91936		447.2	1.281
447.3	1.44624		447.3	0.21049		447.3	0.33319		447.3	6.69559		447.3	0.83181		447.3	1.342
447.4	0.86775		447.4	0.24056		447.4	0.66638		447.4	5.45567		447.4	0.91936		447.4	1.22
447.5	1.59087		447.5	0.18042		447.5	0.33319		447.5	6.44761		447.5	0.74425		447.5	1.22
447.6	1.15699		447.6	0.36084		447.6	0.38872		447.6	6.19962		447.6	0.87558		447.6	1.281
447.7	1.01237		447.7	0.27063		447.7	0.44425		447.7	6.69559		447.7	1.00692		447.7	1.098
447.8	1.59087		447.8	0.36084		447.8	0.44425		447.8	6.19962		447.8	0.70047		447.8	0.976
447.9	1.15699		447.9	0.3007		447.9	0.38872		447.9	6.19962		447.9	0.91936		447.9	1.22
448	0.72312		448	0.27063		448	0.38872		448	5.45567		448	0.96314		448	1.159
448.1	1.15699		448.1	0.39091		448.1	0.22213		448.1	6.44761		448.1	0.96314		448.1	1.22
448.2	1.30162		448.2	0.15035		448.2	0.55532		448.2	6.19962		448.2	0.78803		448.2	1.403
448.3	1.15699		448.3	0.21049		448.3	0.44425		448.3	6.69559		448.3	0.91936		448.3	1.098
448.4	0.86775		448.4	0.27063		448.4	0.38872		448.4	6.19962		448.4	0.91936		448.4	1.159
448.5	0.5785		448.5	0.12028		448.5	0.38872		448.5	5.95164		448.5	0.83181		448.5	1.281
448.6	1.15699		448.6	0.33077		448.6	0.44425		448.6	5.45567		448.6	0.78803		448.6	0.793
448.7	1.01237		448.7	0.3007		448.7	0.05553		448.7	5.20768		448.7	0.78803		448.7	1.22
448.8	1.59087		448.8	0.3007		448.8	0.61085		448.8	6.19962		448.8	0.96314		448.8	1.281
448.9	1.15699		448.9	0.12028		448.9	0.44425		448.9	5.20768		448.9	0.78803		448.9	1.159
449	1.01237		449	0.27063		449	0.38872		449	5.45567		449	0.83181		449	1.281
449.1	1.59087		449.1	0.33077		449.1	0.22213		449.1	5.95164		449.1	0.74425		449.1	1.22
449.2	0.86775		449.2	0.21049		449.2	0.22213		449.2	5.70365		449.2	0.96314		449.2	1.22
449.3	0.72312		449.3	0.18042		449.3	0.38872		449.3	6.69559		449.3	0.87558		449.3	1.159
449.4	1.30162		449.4	0.24056		449.4	0.38872		449.4	5.70365		449.4	0.91936		449.4	1.22
449.5	1.01237		449.5	0.36084		449.5	0.49978		449.5	5.95164		449.5	1.13826		449.5	1.342
449.6	0.72312		449.6	0.18042		449.6	0.55532		449.6	5.45567		449.6	1.0507		449.6	1.098
449.7	0.86775		449.7	0.33077		449.7	0.16659		449.7	5.45567		449.7	0.78803		449.7	1.098
449.8	1.15699		449.8	0.42098		449.8	0.16659		449.8	5.95164		449.8	0.96314		449.8	1.159
449.9	1.01237		449.9	0.3007		449.9	0.38872		449.9	5.95164		449.9	0.91936		449.9	1.342
450	1.30162		450	0.21049		450	0.44425		450	5.70365		450	0.87558		450	1.342
450.1	1.15699		450.1	0.27063		450.1	0.49978		450.1	6.69559		450.1	0.83181		450.1	1.464
450.2	1.59087		450.2	0.24056		450.2	0.38872		450.2	5.95164		450.2	0.74425		450.2	1.098
450.3	0.72312		450.3	0.36084		450.3	0.49978		450.3	5.95164		450.3	1.0507		450.3	1.098
450.4	1.01237		450.4	0.33077		450.4	0.38872		450.4	6.19962		450.4	0.74425		450.4	1.22
450.5	1.01237		450.5	0.18042		450.5	0.33319		450.5	6.44761		450.5	1.00692		450.5	1.403
450.6	1.15699		450.6	0.15035		450.6	0.66638		450.6	6.44761		450.6	0.96314		450.6	1.22
450.7	0.43387		450.7	0.21049		450.7	0.49978		450.7	6.44761		450.7	0.91936		450.7	1.281
450.8	1.44624		450.8	0.39091		450.8	0.61085		450.8	6.19962		450.8	0.91936		450.8	1.342
450.9	1.15699		450.9	0.27063		450.9	0.27766		450.9	6.19962		450.9	1.00692		450.9	1.037
451	1.15699		451	0.18042		451	0.55532		451	4.46373		451	0.96314		451	1.342
451.1	1.30162		451.1	0.39091		451.1	0.16659		451.1	6.19962		451.1	1.0507		451.1	1.098
451.2	1.30162		451.2	0.45105		451.2	0.27766		451.2	6.19962		451.2	0.96314		451.2	1.281
451.3	1.44624		451.3	0.33077		451.3	0.61085		451.3	6.19962		451.3	1.09448		451.3	1.281
451.4	1.73549		451.4	0.39091		451.4	0.38872		451.4	6.19962		451.4	0.74425		451.4	1.098
451.5	1.44624		451.5	0.21049		451.5	0.55532		451.5	6.19962		451.5	0.91936		451.5	1.098
451.6	1.30162		451.6	0.24056		451.6	0.16659		451.6	5.95164		451.6	1.13826		451.6	1.281
451.7	0.86775		451.7	0.3007		451.7	0.66638		451.7	5.70365		451.7	0.74425		451.7	1.403
451.8	1.30162		451.8	0.36084		451.8	0.49978		451.8	6.94357		451.8	1.09448		451.8	1.281
451.9	1.15699		451.9	0.33077		451.9	0.55532		451.9	4.9597		451.9	1.2696		451.9	1.281
452	1.15699		452	0.27063		452	0.27766		452	7.19156		452	0.87558		452	1.159
452.1	1.15699		452.1	0.33077		452.1	0.49978		452.1	5.45567		452.1	0.83181		452.1	1.403
452.2	0.86775		452.2	0.27063		452.2	0.38872		452.2	6.94357		452.2	1.00692		452.2	1.403
452.3	1.15699		452.3	0.36084		452.3	0.38872		452.3	8.1835		452.3	1.00692		452.3	1.159
452.4	1.59087		452.4	0.27063		452.4	0.44425		452.4	6.94357		452.4	1.0507		452.4	1.098
452.5	1.15699		452.5	0.3007		452.5	0.38872		452.5	6.19962		452.5	0.96314		452.5	1.281
452.6	0.86775		452.6	0.36084		452.6	0.44425		452.6	6.69559		452.6	0.96314		452.6	1.281
452.7	1.59087		452.7	0.21049		452.7	0.38872		452.7	6.44761		452.7	1.00692		452.7	1.159
452.8	0.72312		452.8	0.3007		452.8	0.33319		452.8	6.19962		452.8	1.0507		452.8	1.22
452.9	0.86775		452.9	0.24056		452.9	0.55532		452.9	6.44761		452.9	0.91936		452.9	1.281
453	0.86775		453	0.39091		453	0.38872		453	5.45567		453	0.91936		453	1.22
453.1	1.30162		453.1	0.33077		453.1	0.38872		453.1	5.95164		453.1	1.00692		453.1	1.098
453.2	1.01237		453.2	0.3007		453.2	0.49978		453.2	4.9597		453.2	0.91936		453.2	1.281
453.3	0.72312		453.3	0.27063		453.3	0.49978		453.3	5.45567		453.3	0.70047		453.3	1.281
453.4	1.15699		453.4	0.24056		453.4	0.44425		453.4	5.70365		453.4	1.00692		453.4	1.342
453.5	1.44624		453.5	0.27063		453.5	0.49978		453.5	5.95164		453.5	1.0507		453.5	1.281
453.6	1.30162		453.6	0.3007		453.6	0.55532		453.6	5.20768		453.6	1.0507		453.6	1.342
453.7	1.30162		453.7	0.39091		453.7	0.49978		453.7	5.45567		453.7	0.91936		453.7	1.403
453.8	1.30162		453.8	0.39091		453.8	0.61085		453.8	6.94357		453.8	1.00692		453.8	0.976
453.9	1.01237		453.9	0.3007		453.9	0.55532		453.9	6.44761		453.9	1.00692		453.9	1.403
454	1.15699		454	0.48112		454	0.55532		454	5.70365		454	1.13826		454	1.342
454.1	0.5785		454.1	0.51119		454.1	0.38872		454.1	5.70365		454.1	1.09448		454.1	1.159
454.2	0.5785		454.2	0.57134		454.2	0.55532		454.2	5.95164		454.2	1.2696		454.2	1.22
454.3	1.01237		454.3	0.42098		454.3	0.49978		454.3	5.70365		454.3	1.13826		454.3	1.22
454.4	1.15699		454.4	0.33077		454.4	0.49978		454.4	5.70365		454.4	0.96314		454.4	1.22
454.5	1.30162		454.5	0.36084		454.5	0.38872		454.5	5.95164		454.5	1.22582		454.5	1.403
454.6	1.15699		454.6	0.36084		454.6	0.49978		454.6	5.70365		454.6	1.22582		454.6	1.22
454.7	1.44624		454.7	0.54127		454.7	0.49978		454.7	5.20768		454.7	1.31338		454.7	1.22
454.8	1.30162		454.8	0.3007		454.8	0.49978		454.8	6.19962		454.8	1.22582		454.8	1.098
454.9	1.15699		454.9	0.36084		454.9	0.38872		454.9	6.44761		454.9	1.09448		454.9	0.976
455	1.01237		455	0.48112		455	0.49978		455	5.95164		455	1.18204		455	1.281
455.1	1.15699		455.1	0.39091		455.1	0.44425		455.1	6.19962		455.1	1.13826		455.1	1.464
455.2	1.44624		455.2	0.33077		455.2	0.22213		455.2	6.94357		455.2	1.0507		455.2	1.159
455.3	1.30162		455.3	0.45105		455.3	0.66638		455.3	6.19962		455.3	1.00692		455.3	1.22
455.4	0.86775		455.4	0.45105		455.4	0.55532		455.4	5.70365		455.4	1.09448		455.4	1.464
455.5	1.73549		455.5	0.33077		455.5	0.27766		455.5	6.44761		455.5	1.09448		455.5	1.22
455.6	1.30162		455.6	0.24056		455.6	0.33319		455.6	5.95164		455.6	1.31338		455.6	1.159
455.7	1.30162		455.7	0.3007		455.7	0.44425		455.7	6.19962		455.7	0.87558		455.7	1.708
455.8	1.01237		455.8	0.42098		455.8	0.11106		455.8	5.95164		455.8	1.09448		455.8	1.464
455.9	1.30162		455.9	0.24056		455.9	0.38872		455.9	6.44761		455.9	1.0507		455.9	1.281
456	1.44624		456	0.18042		456	0.11106		456	6.44761		456	1.00692		456	1.281
456.1	1.15699		456.1	0.27063		456.1	0.27766		456.1	5.20768		456.1	1.18204		456.1	1.22
456.2	1.30162		456.2	0.24056		456.2	0.44425		456.2	5.95164		456.2	1.00692		456.2	1.281
456.3	0.43387		456.3	0.39091		456.3	0.38872		456.3	6.69559		456.3	0.96314		456.3	1.22
456.4	1.01237		456.4	0.3007		456.4	0.33319		456.4	6.19962		456.4	1.2696		456.4	1.525
456.5	1.88012		456.5	0.36084		456.5	0.72191		456.5	6.44761		456.5	0.87558		456.5	1.159
456.6	0.5785		456.6	0.36084		456.6	0.33319		456.6	6.44761		456.6	0.96314		456.6	1.403
456.7	1.30162		456.7	0.45105		456.7	0.49978		456.7	6.19962		456.7	1.2696		456.7	0.976
456.8	0.86775		456.8	0.39091		456.8	0.38872		456.8	6.44761		456.8	1.18204		456.8	1.159
456.9	1.15699		456.9	0.33077		456.9	0.33319		456.9	6.19962		456.9	1.09448		456.9	1.464
457	1.59087		457	0.51119		457	0.27766		457	6.44761		457	0.91936		457	1.403
457.1	0.86775		457.1	0.42098		457.1	0.27766		457.1	5.20768		457.1	1.13826		457.1	1.464
457.2	0.86775		457.2	0.45105		457.2	0.55532		457.2	7.93551		457.2	1.2696		457.2	1.342
457.3	1.30162		457.3	0.39091		457.3	0.61085		457.3	6.19962		457.3	1.09448		457.3	1.342
457.4	1.15699		457.4	0.51119		457.4	0.55532		457.4	6.94357		457.4	1.13826		457.4	1.22
457.5	0.72312		457.5	0.69162		457.5	0.66638		457.5	5.70365		457.5	1.09448		457.5	1.342
457.6	1.01237		457.6	0.39091		457.6	0.49978		457.6	5.20768		457.6	1.35716		457.6	0.976
457.7	1.59087		457.7	0.60141		457.7	0.38872		457.7	5.20768		457.7	1.61983		457.7	1.098
457.8	1.15699		457.8	0.54127		457.8	0.49978		457.8	5.45567		457.8	1.31338		457.8	1.22
457.9	1.44624		457.9	0.57134		457.9	0.49978		457.9	6.94357		457.9	1.18204		457.9	1.281
458	0.86775		458	0.48112		458	0.44425		458	5.45567		458	1.31338		458	1.22
458.1	1.59087		458.1	0.48112		458.1	0.44425		458.1	5.70365		458.1	1.31338		458.1	1.525
458.2	1.44624		458.2	0.48112		458.2	0.55532		458.2	5.70365		458.2	1.70739		458.2	1.098
458.3	1.30162		458.3	0.42098		458.3	0.72191		458.3	5.95164		458.3	1.40094		458.3	1.525
458.4	1.15699		458.4	0.3007		458.4	0.55532		458.4	6.19962		458.4	1.13826		458.4	1.159
458.5	1.01237		458.5	0.54127		458.5	0.49978		458.5	5.95164		458.5	1.48849		458.5	1.525
458.6	1.44624		458.6	0.45105		458.6	0.72191		458.6	6.94357		458.6	1.44471		458.6	1.159
458.7	1.01237		458.7	0.42098		458.7	0.61085		458.7	5.95164		458.7	1.00692		458.7	1.464
458.8	1.44624		458.8	0.3007		458.8	0.44425		458.8	5.70365		458.8	1.09448		458.8	1.22
458.9	1.44624		458.9	0.33077		458.9	0.38872		458.9	6.44761		458.9	0.96314		458.9	1.098
459	0.86775		459	0.39091		459	0.38872		459	5.45567		459	1.13826		459	1.525
459.1	1.59087		459.1	0.51119		459.1	0.55532		459.1	6.19962		459.1	1.18204		459.1	1.281
459.2	1.01237		459.2	0.42098		459.2	0.33319		459.2	6.69559		459.2	1.22582		459.2	1.159
459.3	1.15699		459.3	0.33077		459.3	0.55532		459.3	5.70365		459.3	1.2696		459.3	1.281
459.4	1.01237		459.4	0.42098		459.4	0.33319		459.4	5.95164		459.4	1.0507		459.4	1.464
459.5	1.15699		459.5	0.33077		459.5	0.38872		459.5	6.44761		459.5	1.22582		459.5	1.464
459.6	1.15699		459.6	0.24056		459.6	0.55532		459.6	5.70365		459.6	1.00692		459.6	1.464
459.7	1.01237		459.7	0.42098		459.7	0.38872		459.7	6.69559		459.7	1.09448		459.7	1.22
459.8	1.15699		459.8	0.39091		459.8	0.22213		459.8	5.95164		459.8	1.0507		459.8	1.281
459.9	1.15699		459.9	0.33077		459.9	0.38872		459.9	6.19962		459.9	1.09448		459.9	1.403
460	1.15699		460	0.3007		460	0.44425		460	6.19962		460	0.87558		460	1.464
460.1	1.30162		460.1	0.42098		460.1	0.55532		460.1	5.70365		460.1	1.0507		460.1	1.281
460.2	1.73549		460.2	0.39091		460.2	0.38872		460.2	5.45567		460.2	1.0507		460.2	1.464
460.3	0.72312		460.3	0.39091		460.3	0.55532		460.3	4.9597		460.3	1.2696		460.3	1.586
460.4	1.15699		460.4	0.42098		460.4	0.61085		460.4	6.69559		460.4	1.2696		460.4	1.403
460.5	0.86775		460.5	0.42098		460.5	0.66638		460.5	6.44761		460.5	1.22582		460.5	1.647
460.6	0.72312		460.6	0.39091		460.6	0.38872		460.6	5.45567		460.6	1.35716		460.6	1.464
460.7	1.44624		460.7	0.51119		460.7	0.61085		460.7	5.95164		460.7	1.2696		460.7	1.342
460.8	1.15699		460.8	0.60141		460.8	0.33319		460.8	6.44761		460.8	1.2696		460.8	1.464
460.9	0.86775		460.9	0.48112		460.9	0.61085		460.9	6.19962		460.9	1.22582		460.9	1.281
461	1.30162		461	0.60141		461	0.44425		461	5.95164		461	1.31338		461	1.098
461.1	1.15699		461.1	0.48112		461.1	0.55532		461.1	4.9597		461.1	1.57605		461.1	1.281
461.2	1.44624		461.2	0.42098		461.2	0.05553		461.2	5.70365		461.2	1.44471		461.2	1.22
461.3	1.44624		461.3	0.27063		461.3	0.61085		461.3	5.95164		461.3	1.35716		461.3	1.22
461.4	1.15699		461.4	0.42098		461.4	0.38872		461.4	6.69559		461.4	1.48849		461.4	1.281
461.5	1.15699		461.5	0.42098		461.5	0.61085		461.5	6.44761		461.5	1.70739		461.5	1.281
461.6	0.86775		461.6	0.36084		461.6	0.44425		461.6	5.20768		461.6	1.31338		461.6	1.159
461.7	1.01237		461.7	0.51119		461.7	0.05553		461.7	5.95164		461.7	1.35716		461.7	1.342
461.8	1.15699		461.8	0.39091		461.8	0.38872		461.8	6.44761		461.8	1.18204		461.8	1.098
461.9	1.15699		461.9	0.33077		461.9	0.44425		461.9	5.95164		461.9	1.40094		461.9	1.281
462	0.72312		462	0.27063		462	0.27766		462	5.20768		462	1.31338		462	1.342
462.1	0.72312		462.1	0.39091		462.1	0.61085		462.1	6.19962		462.1	1.2696		462.1	1.464
462.2	0.5785		462.2	0.33077		462.2	0.33319		462.2	5.70365		462.2	1.00692		462.2	1.342
462.3	1.30162		462.3	0.45105		462.3	0.44425		462.3	6.19962		462.3	1.48849		462.3	1.342
462.4	1.30162		462.4	0.21049		462.4	0.38872		462.4	6.69559		462.4	1.09448		462.4	0.976
462.5	0.72312		462.5	0.42098		462.5	0.33319		462.5	5.45567		462.5	0.96314		462.5	1.22
462.6	1.59087		462.6	0.33077		462.6	0.49978		462.6	5.95164		462.6	0.96314		462.6	1.159
462.7	1.44624		462.7	0.3007		462.7	0.33319		462.7	5.95164		462.7	1.13826		462.7	1.22
462.8	1.44624		462.8	0.45105		462.8	0.49978		462.8	4.46373		462.8	1.13826		462.8	1.281
462.9	1.01237		462.9	0.3007		462.9	0.49978		462.9	5.70365		462.9	1.13826		462.9	1.281
463	1.15699		463	0.33077		463	0.16659		463	5.70365		463	0.91936		463	1.22
463.1	0.72312		463.1	0.48112		463.1	0.16659		463.1	5.95164		463.1	1.22582		463.1	1.098
463.2	0.86775		463.2	0.27063		463.2	0.38872		463.2	6.19962		463.2	1.00692		463.2	1.403
463.3	0.86775		463.3	0.54127		463.3	0.33319		463.3	6.19962		463.3	0.91936		463.3	1.037
463.4	1.01237		463.4	0.42098		463.4	0.61085		463.4	6.19962		463.4	1.13826		463.4	1.403
463.5	1.73549		463.5	0.36084		463.5	0.77744		463.5	5.70365		463.5	0.87558		463.5	1.159
463.6	0.72312		463.6	0.27063		463.6	0.22213		463.6	5.70365		463.6	1.31338		463.6	1.159
463.7	1.44624		463.7	0.24056		463.7	0.44425		463.7	5.95164		463.7	1.09448		463.7	1.037
463.8	1.44624		463.8	0.51119		463.8	0.49978		463.8	5.70365		463.8	1.00692		463.8	1.403
463.9	1.15699		463.9	0.45105		463.9	0.38872		463.9	5.95164		463.9	1.09448		463.9	1.403
464	1.59087		464	0.27063		464	0.38872		464	5.95164		464	0.87558		464	1.22
464.1	1.15699		464.1	0.42098		464.1	0.33319		464.1	5.95164		464.1	0.91936		464.1	1.525
464.2	1.30162		464.2	0.3007		464.2	0.22213		464.2	5.45567		464.2	0.91936		464.2	1.525
464.3	1.15699		464.3	0.3007		464.3	0.44425		464.3	6.19962		464.3	0.91936		464.3	1.159
464.4	1.30162		464.4	0.36084		464.4	0.49978		464.4	5.95164		464.4	1.00692		464.4	1.342
464.5	1.01237		464.5	0.3007		464.5	0.22213		464.5	6.19962		464.5	1.09448		464.5	1.342
464.6	1.01237		464.6	0.33077		464.6	0.55532		464.6	6.94357		464.6	1.0507		464.6	1.037
464.7	1.15699		464.7	0.42098		464.7	0.22213		464.7	6.44761		464.7	1.0507		464.7	1.403
464.8	0.72312		464.8	0.27063		464.8	0.49978		464.8	5.70365		464.8	0.78803		464.8	1.098
464.9	1.01237		464.9	0.27063		464.9	0.49978		464.9	4.9597		464.9	1.0507		464.9	1.22
465	1.73549		465	0.51119		465	0.44425		465	5.95164		465	1.2696		465	1.098
465.1	1.59087		465.1	0.39091		465.1	0.44425		465.1	5.70365		465.1	0.78803		465.1	1.342
465.2	0.72312		465.2	0.27063		465.2	0.33319		465.2	5.95164		465.2	0.96314		465.2	1.159
465.3	1.30162		465.3	0.39091		465.3	0.49978		465.3	6.69559		465.3	1.00692		465.3	1.098
465.4	1.01237		465.4	0.33077		465.4	0.33319		465.4	6.94357		465.4	0.83181		465.4	1.098
465.5	1.01237		465.5	0.3007		465.5	0.38872		465.5	6.19962		465.5	1.0507		465.5	1.098
465.6	1.01237		465.6	0.24056		465.6	0.38872		465.6	5.95164		465.6	1.09448		465.6	1.22
465.7	1.30162		465.7	0.42098		465.7	0.33319		465.7	6.19962		465.7	0.96314		465.7	1.098
465.8	0.86775		465.8	0.42098		465.8	0.22213		465.8	5.95164		465.8	0.96314		465.8	1.403
465.9	1.59087		465.9	0.27063		465.9	0.44425		465.9	5.95164		465.9	1.00692		465.9	0.854
466	1.59087		466	0.42098		466	0.55532		466	5.45567		466	0.87558		466	1.159
466.1	1.59087		466.1	0.27063		466.1	0.38872		466.1	6.44761		466.1	1.00692		466.1	1.159
466.2	0.86775		466.2	0.33077		466.2	0.49978		466.2	5.70365		466.2	0.91936		466.2	1.22
466.3	1.30162		466.3	0.33077		466.3	0.11106		466.3	6.94357		466.3	0.96314		466.3	1.22
466.4	1.01237		466.4	0.21049		466.4	0.22213		466.4	5.70365		466.4	0.96314		466.4	1.22
466.5	0.86775		466.5	0.39091		466.5	0.38872		466.5	5.45567		466.5	0.91936		466.5	0.976
466.6	1.15699		466.6	0.21049		466.6	0.55532		466.6	6.19962		466.6	0.91936		466.6	0.915
466.7	1.44624		466.7	0.3007		466.7	0.16659		466.7	5.45567		466.7	0.83181		466.7	1.159
466.8	1.15699		466.8	0.27063		466.8	0.22213		466.8	5.95164		466.8	0.78803		466.8	1.037
466.9	1.15699		466.9	0.24056		466.9	0.38872		466.9	5.95164		466.9	0.83181		466.9	1.159
467	1.15699		467	0.36084		467	0.27766		467	5.45567		467	0.83181		467	1.098
467.1	1.15699		467.1	0.18042		467.1	0.44425		467.1	5.45567		467.1	0.91936		467.1	1.159
467.2	1.01237		467.2	0.27063		467.2	0.44425		467.2	5.45567		467.2	0.74425		467.2	1.037
467.3	1.01237		467.3	0.27063		467.3	0.38872		467.3	5.20768		467.3	0.87558		467.3	0.976
467.4	1.30162		467.4	0.33077		467.4	0.38872		467.4	6.19962		467.4	0.70047		467.4	1.22
467.5	1.44624		467.5	0.36084		467.5	0.44425		467.5	4.9597		467.5	0.96314		467.5	1.098
467.6	0.72312		467.6	0.3007		467.6	0.44425		467.6	5.20768		467.6	0.87558		467.6	1.342
467.7	1.01237		467.7	0.36084		467.7	0.27766		467.7	5.95164		467.7	0.91936		467.7	1.22
467.8	0.86775		467.8	0.27063		467.8	0.27766		467.8	5.45567		467.8	0.65669		467.8	1.22
467.9	1.59087		467.9	0.15035		467.9	0.22213		467.9	5.20768		467.9	0.78803		467.9	1.037
468	1.44624		468	0.36084		468	0.27766		468	5.70365		468	1.00692		468	1.22
468.1	1.15699		468.1	0.36084		468.1	0.33319		468.1	6.19962		468.1	0.83181		468.1	1.281
468.2	1.01237		468.2	0.15035		468.2	0.33319		468.2	5.45567		468.2	0.87558		468.2	1.22
468.3	0.86775		468.3	0.3007		468.3	0.38872		468.3	6.44761		468.3	0.83181		468.3	1.037
468.4	0.86775		468.4	0.42098		468.4	0.38872		468.4	5.45567		468.4	1.00692		468.4	1.159
468.5	1.15699		468.5	0.36084		468.5	0.33319		468.5	5.45567		468.5	0.83181		468.5	0.854
468.6	1.44624		468.6	0.21049		468.6	0.44425		468.6	5.45567		468.6	1.0507		468.6	0.976
468.7	1.15699		468.7	0.21049		468.7	0.44425		468.7	6.19962		468.7	0.96314		468.7	1.281
468.8	1.59087		468.8	0.27063		468.8	0.38872		468.8	5.45567		468.8	0.96314		468.8	1.22
468.9	1.01237		468.9	0.12028		468.9	0.44425		468.9	6.19962		468.9	0.74425		468.9	1.342
469	1.30162		469	0.18042		469	0.22213		469	6.69559		469	0.61291		469	0.915
469.1	1.15699		469.1	0.39091		469.1	0.38872		469.1	5.70365		469.1	0.91936		469.1	0.976
469.2	1.15699		469.2	0.24056		469.2	0.44425		469.2	6.69559		469.2	0.87558		469.2	1.098
469.3	1.44624		469.3	0.27063		469.3	0.55532		469.3	5.70365		469.3	0.70047		469.3	1.22
469.4	1.44624		469.4	0.12028		469.4	0.55532		469.4	5.20768		469.4	0.78803		469.4	1.22
469.5	1.44624		469.5	0.15035		469.5	0.66638		469.5	6.44761		469.5	0.78803		469.5	1.281
469.6	1.15699		469.6	0.3007		469.6	0.55532		469.6	6.44761		469.6	0.70047		469.6	1.22
469.7	1.59087		469.7	0.18042		469.7	0.33319		469.7	5.45567		469.7	0.87558		469.7	1.22
469.8	1.01237		469.8	0.33077		469.8	0.38872		469.8	5.45567		469.8	0.83181		469.8	1.037
469.9	0.43387		469.9	0.36084		469.9	0.44425		469.9	6.44761		469.9	0.83181		469.9	0.915
470	1.30162		470	0.3007		470	0.38872		470	6.19962		470	0.83181		470	1.281
470.1	1.30162		470.1	0.3007		470.1	0.33319		470.1	5.70365		470.1	0.70047		470.1	0.976
470.2	1.01237		470.2	0.21049		470.2	0.38872		470.2	5.45567		470.2	0.83181		470.2	1.22
470.3	1.15699		470.3	0.18042		470.3	0.44425		470.3	6.19962		470.3	0.70047		470.3	1.342
470.4	1.15699		470.4	0.21049		470.4	0.22213		470.4	5.70365		470.4	0.78803		470.4	1.037
470.5	1.01237		470.5	0.24056		470.5	0.44425		470.5	5.20768		470.5	0.74425		470.5	1.159
470.6	1.30162		470.6	0.21049		470.6	0.49978		470.6	5.70365		470.6	0.78803		470.6	1.342
470.7	1.01237		470.7	0.42098		470.7	0.05553		470.7	6.69559		470.7	0.78803		470.7	1.22
470.8	1.15699		470.8	0.33077		470.8	0.55532		470.8	5.70365		470.8	0.91936		470.8	0.915
470.9	0.72312		470.9	0.27063		470.9	0.44425		470.9	5.45567		470.9	0.74425		470.9	1.403
471	0.72312		471	0.27063		471	0.49978		471	4.71171		471	0.78803		471	1.281
471.1	1.15699		471.1	0.27063		471.1	0.16659		471.1	5.70365		471.1	0.91936		471.1	1.098
471.2	1.15699		471.2	0.12028		471.2	0.61085		471.2	5.70365		471.2	0.87558		471.2	0.976
471.3	1.30162		471.3	0.21049		471.3	0.44425		471.3	6.44761		471.3	0.83181		471.3	1.159
471.4	1.59087		471.4	0.21049		471.4	0.38872		471.4	5.70365		471.4	0.70047		471.4	1.098
471.5	0.5785		471.5	0.18042		471.5	0.55532		471.5	7.19156		471.5	0.65669		471.5	1.098
471.6	1.01237		471.6	0.3007		471.6	0.44425		471.6	5.70365		471.6	0.83181		471.6	1.281
471.7	0.5785		471.7	0.09021		471.7	0.38872		471.7	6.69559		471.7	0.65669		471.7	1.159
471.8	0.86775		471.8	0.21049		471.8	0.27766		471.8	5.70365		471.8	0.87558		471.8	1.037
471.9	1.73549		471.9	0.18042		471.9	0.22213		471.9	5.20768		471.9	0.65669		471.9	1.159
472	1.15699		472	0.27063		472	0.16659		472	5.70365		472	0.61291		472	1.098
472.1	1.15699		472.1	0.36084		472.1	0.49978		472.1	5.70365		472.1	0.83181		472.1	1.22
472.2	1.15699		472.2	0.3007		472.2	0.44425		472.2	5.20768		472.2	0.78803		472.2	1.037
472.3	1.01237		472.3	0.18042		472.3	0.38872		472.3	6.94357		472.3	0.83181		472.3	1.098
472.4	1.30162		472.4	0.18042		472.4	0.16659		472.4	6.19962		472.4	0.91936		472.4	1.098
472.5	1.30162		472.5	0.27063		472.5	0.33319		472.5	5.20768		472.5	0.78803		472.5	1.037
472.6	1.30162		472.6	0.36084		472.6	0.33319		472.6	6.19962		472.6	0.87558		472.6	1.342
472.7	0.72312		472.7	0.33077		472.7	0.27766		472.7	5.70365		472.7	0.87558		472.7	1.159
472.8	1.44624		472.8	0.3007		472.8	0.38872		472.8	5.95164		472.8	0.91936		472.8	1.281
472.9	1.01237		472.9	0.27063		472.9	0.33319		472.9	5.20768		472.9	0.83181		472.9	1.22
473	1.44624		473	0.36084		473	0.38872		473	5.45567		473	0.78803		473	1.342
473.1	1.59087		473.1	0.36084		473.1	0.33319		473.1	5.95164		473.1	0.74425		473.1	1.22
473.2	0.86775		473.2	0.27063		473.2	0.55532		473.2	5.20768		473.2	0.91936		473.2	1.22
473.3	1.30162		473.3	0.33077		473.3	0.44425		473.3	5.70365		473.3	0.91936		473.3	1.159
473.4	1.30162		473.4	0.27063		473.4	0.38872		473.4	5.20768		473.4	0.87558		473.4	1.098
473.5	0.72312		473.5	0.21049		473.5	0.33319		473.5	6.19962		473.5	0.87558		473.5	1.281
473.6	0.86775		473.6	0.3007		473.6	0.49978		473.6	4.71171		473.6	0.78803		473.6	1.098
473.7	1.73549		473.7	0.24056		473.7	0.44425		473.7	5.95164		473.7	0.87558		473.7	1.037
473.8	1.30162		473.8	0.36084		473.8	0.38872		473.8	4.46373		473.8	0.83181		473.8	1.464
473.9	1.59087		473.9	0.33077		473.9	0.38872		473.9	5.70365		473.9	0.87558		473.9	1.159
474	1.15699		474	0.15035		474	0.44425		474	5.95164		474	0.78803		474	1.037
474.1	1.01237		474.1	0.3007		474.1	0.44425		474.1	5.95164		474.1	0.78803		474.1	1.159
474.2	1.59087		474.2	0.12028		474.2	0.55532		474.2	5.95164		474.2	0.74425		474.2	1.159
474.3	0.86775		474.3	0.12028		474.3	0.44425		474.3	5.20768		474.3	0.96314		474.3	1.403
474.4	0.86775		474.4	0.3007		474.4	0.33319		474.4	6.19962		474.4	0.74425		474.4	1.22
474.5	1.15699		474.5	0.21049		474.5	0.44425		474.5	6.19962		474.5	0.78803		474.5	1.281
474.6	1.30162		474.6	0.15035		474.6	0.33319		474.6	5.95164		474.6	0.70047		474.6	1.22
474.7	1.30162		474.7	0.27063		474.7	0.61085		474.7	5.45567		474.7	0.91936		474.7	1.159
474.8	1.15699		474.8	0.27063		474.8	0.27766		474.8	5.45567		474.8	0.78803		474.8	1.281
474.9	1.44624		474.9	0.39091		474.9	0.38872		474.9	5.95164		474.9	0.70047		474.9	1.22
475	1.30162		475	0.36084		475	0.44425		475	6.94357		475	0.78803		475	1.098
475.1	1.44624		475.1	0.3007		475.1	0.33319		475.1	6.19962		475.1	0.91936		475.1	1.342
475.2	1.59087		475.2	0.24056		475.2	0.44425		475.2	6.44761		475.2	0.96314		475.2	1.098
475.3	1.30162		475.3	0.27063		475.3	0.38872		475.3	5.20768		475.3	0.83181		475.3	1.281
475.4	1.30162		475.4	0.15035		475.4	0.44425		475.4	4.9597		475.4	0.78803		475.4	1.22
475.5	1.01237		475.5	0.42098		475.5	0.22213		475.5	6.44761		475.5	0.61291		475.5	1.159
475.6	1.01237		475.6	0.18042		475.6	0.44425		475.6	5.95164		475.6	0.65669		475.6	1.281
475.7	1.01237		475.7	0.21049		475.7	0.22213		475.7	5.45567		475.7	0.65669		475.7	1.037
475.8	1.15699		475.8	0.12028		475.8	0.38872		475.8	5.95164		475.8	0.70047		475.8	1.342
475.9	1.44624		475.9	0.15035		475.9	0.11106		475.9	5.95164		475.9	0.87558		475.9	1.22
476	1.30162		476	0.48112		476	0.66638		476	5.70365		476	0.78803		476	1.098
476.1	0.86775		476.1	0.21049		476.1	0.66638		476.1	5.70365		476.1	0.87558		476.1	1.159
476.2	1.01237		476.2	0.3007		476.2	0.38872		476.2	5.95164		476.2	1.0507		476.2	1.281
476.3	1.73549		476.3	0.24056		476.3	0.49978		476.3	5.95164		476.3	0.56913		476.3	1.159
476.4	0.72312		476.4	0.18042		476.4	0.55532		476.4	5.70365		476.4	0.78803		476.4	1.037
476.5	1.44624		476.5	0.15035		476.5	0.22213		476.5	4.46373		476.5	0.83181		476.5	1.281
476.6	1.30162		476.6	0.3007		476.6	0.55532		476.6	5.70365		476.6	0.78803		476.6	1.22
476.7	1.44624		476.7	0.39091		476.7	0.16659		476.7	5.70365		476.7	0.96314		476.7	1.281
476.8	1.15699		476.8	0.12028		476.8	0.44425		476.8	5.70365		476.8	1.00692		476.8	0.915
476.9	0.5785		476.9	0.48112		476.9	0.27766		476.9	5.20768		476.9	0.78803		476.9	0.976
477	1.30162		477	0.27063		477	0.44425		477	5.20768		477	0.70047		477	1.098
477.1	1.01237		477.1	0.21049		477.1	0.61085		477.1	6.44761		477.1	0.74425		477.1	1.281
477.2	1.73549		477.2	0.18042		477.2	0.33319		477.2	6.19962		477.2	0.91936		477.2	1.403
477.3	0.86775		477.3	0.42098		477.3	0.22213		477.3	5.70365		477.3	0.70047		477.3	1.037
477.4	1.44624		477.4	0.3007		477.4	0.61085		477.4	6.19962		477.4	0.70047		477.4	1.037
477.5	1.44624		477.5	0.18042		477.5	0.61085		477.5	5.95164		477.5	0.74425		477.5	1.159
477.6	1.30162		477.6	0.3007		477.6	0.55532		477.6	4.9597		477.6	0.87558		477.6	1.037
477.7	1.30162		477.7	0.12028		477.7	0.33319		477.7	6.19962		477.7	0.83181		477.7	1.159
477.8	1.73549		477.8	0.12028		477.8	0.44425		477.8	5.70365		477.8	0.61291		477.8	1.159
477.9	1.73549		477.9	0.27063		477.9	0.49978		477.9	6.19962		477.9	0.70047		477.9	1.159
478	1.30162		478	0.27063		478	0.44425		478	5.45567		478	0.65669		478	0.915
478.1	1.15699		478.1	0.39091		478.1	0.44425		478.1	6.69559		478.1	0.78803		478.1	1.037
478.2	1.15699		478.2	0.18042		478.2	0.49978		478.2	5.70365		478.2	0.91936		478.2	0.915
478.3	1.01237		478.3	0.21049		478.3	0.27766		478.3	5.95164		478.3	0.78803		478.3	1.281
478.4	2.02474		478.4	0.24056		478.4	0.55532		478.4	5.95164		478.4	0.65669		478.4	1.159
478.5	1.44624		478.5	0.3007		478.5	0.27766		478.5	5.20768		478.5	0.78803		478.5	1.037
478.6	0.72312		478.6	0.21049		478.6	0.22213		478.6	5.20768		478.6	0.70047		478.6	1.22
478.7	1.30162		478.7	0.21049		478.7	0.22213		478.7	5.45567		478.7	0.56913		478.7	1.098
478.8	1.44624		478.8	0.27063		478.8	0.27766		478.8	5.95164		478.8	1.0507		478.8	1.159
478.9	1.59087		478.9	0.18042		478.9	0.22213		478.9	6.44761		478.9	0.78803		478.9	1.159
479	1.30162		479	0.33077		479	0.33319		479	5.95164		479	0.74425		479	1.342
479.1	1.01237		479.1	0.3007		479.1	0.22213		479.1	5.70365		479.1	0.65669		479.1	1.22
479.2	1.59087		479.2	0.24056		479.2	0.55532		479.2	5.45567		479.2	0.87558		479.2	0.976
479.3	1.59087		479.3	0.24056		479.3	0.44425		479.3	6.44761		479.3	0.96314		479.3	1.098
479.4	1.44624		479.4	0.3007		479.4	0.44425		479.4	5.95164		479.4	0.83181		479.4	1.403
479.5	1.59087		479.5	0.18042		479.5	0.49978		479.5	6.19962		479.5	0.83181		479.5	0.976
479.6	0.86775		479.6	0.3007		479.6	0.38872		479.6	5.95164		479.6	0.70047		479.6	1.281
479.7	1.30162		479.7	0.3007		479.7	0.44425		479.7	6.19962		479.7	0.91936		479.7	1.037
479.8	1.30162		479.8	0.27063		479.8	0.27766		479.8	5.20768		479.8	0.74425		479.8	1.342
479.9	1.59087		479.9	0.3007		479.9	0.16659		479.9	6.44761		479.9	0.65669		479.9	0.854
480	1.30162		480	0.3007		480	0.33319		480	5.95164		480	0.74425		480	0.976
480.1	1.44624		480.1	0.27063		480.1	0.33319		480.1	6.19962		480.1	0.70047		480.1	1.159
480.2	1.01237		480.2	0.18042		480.2	0.49978		480.2	4.71171		480.2	0.70047		480.2	1.159
480.3	1.01237		480.3	0.36084		480.3	0.61085		480.3	5.20768		480.3	0.78803		480.3	1.098
480.4	0.86775		480.4	0.18042		480.4	0.11106		480.4	5.70365		480.4	0.87558		480.4	1.159
480.5	1.44624		480.5	0.18042		480.5	0.33319		480.5	5.95164		480.5	0.56913		480.5	0.915
480.6	1.15699		480.6	0.33077		480.6	0.38872		480.6	6.19962		480.6	0.78803		480.6	1.098
480.7	1.73549		480.7	0.27063		480.7	0.33319		480.7	5.45567		480.7	0.87558		480.7	1.037
480.8	1.30162		480.8	0.18042		480.8	0.49978		480.8	5.95164		480.8	0.87558		480.8	0.854
480.9	1.44624		480.9	0.09021		480.9	0.33319		480.9	5.20768		480.9	0.74425		480.9	0.793
481	1.01237		481	0.33077		481	0.44425		481	6.44761		481	0.70047		481	1.159
481.1	1.30162		481.1	0.3007		481.1	0.33319		481.1	5.70365		481.1	0.78803		481.1	1.098
481.2	1.01237		481.2	0.42098		481.2	0.38872		481.2	5.70365		481.2	0.78803		481.2	1.098
481.3	1.01237		481.3	0.36084		481.3	0.33319		481.3	6.44761		481.3	0.74425		481.3	1.22
481.4	1.30162		481.4	0.39091		481.4	0.33319		481.4	5.45567		481.4	0.56913		481.4	0.854
481.5	0.72312		481.5	0.3007		481.5	0.11106		481.5	6.44761		481.5	0.91936		481.5	1.159
481.6	1.15699		481.6	0.33077		481.6	0.27766		481.6	5.45567		481.6	0.83181		481.6	1.22
481.7	1.15699		481.7	0.15035		481.7	0.33319		481.7	4.9597		481.7	0.78803		481.7	1.037
481.8	1.01237		481.8	0.33077		481.8	0.38872		481.8	5.45567		481.8	0.91936		481.8	1.281
481.9	1.30162		481.9	0.27063		481.9	0.33319		481.9	5.45567		481.9	0.83181		481.9	1.159
482	1.15699		482	0.24056		482	0.27766		482	4.46373		482	0.74425		482	1.22
482.1	1.44624		482.1	0.39091		482.1	0.44425		482.1	5.20768		482.1	0.91936		482.1	1.159
482.2	1.30162		482.2	0.33077		482.2	0.27766		482.2	5.20768		482.2	0.74425		482.2	1.037
482.3	1.30162		482.3	0.27063		482.3	0.44425		482.3	5.45567		482.3	0.96314		482.3	0.915
482.4	0.86775		482.4	0.21049		482.4	0.38872		482.4	5.70365		482.4	0.65669		482.4	1.22
482.5	1.30162		482.5	0.24056		482.5	0.33319		482.5	6.44761		482.5	0.65669		482.5	1.037
482.6	1.15699		482.6	0.36084		482.6	0.38872		482.6	5.45567		482.6	0.74425		482.6	0.976
482.7	1.30162		482.7	0.3007		482.7	0.38872		482.7	5.45567		482.7	0.83181		482.7	1.098
482.8	0.86775		482.8	0.39091		482.8	0.38872		482.8	6.19962		482.8	0.65669		482.8	1.037
482.9	1.59087		482.9	0.18042		482.9	0.44425		482.9	5.95164		482.9	0.91936		482.9	1.281
483	0.86775		483	0.33077		483	0.22213		483	5.70365		483	0.74425		483	0.976
483.1	1.59087		483.1	0.21049		483.1	0.38872		483.1	5.95164		483.1	0.78803		483.1	0.915
483.2	1.30162		483.2	0.27063		483.2	0.27766		483.2	6.19962		483.2	0.56913		483.2	1.098
483.3	1.59087		483.3	0.27063		483.3	0.38872		483.3	5.45567		483.3	0.83181		483.3	0.915
483.4	1.01237		483.4	0.21049		483.4	0.22213		483.4	5.20768		483.4	0.91936		483.4	1.037
483.5	1.01237		483.5	0.3007		483.5	0.49978		483.5	5.20768		483.5	1.00692		483.5	1.22
483.6	1.01237		483.6	0.21049		483.6	0.33319		483.6	6.44761		483.6	0.74425		483.6	1.098
483.7	0.5785		483.7	0.3007		483.7	0.22213		483.7	5.70365		483.7	0.78803		483.7	1.159
483.8	1.15699		483.8	0.27063		483.8	0.33319		483.8	5.20768		483.8	0.83181		483.8	1.159
483.9	1.44624		483.9	0.24056		483.9	0.77744		483.9	5.70365		483.9	0.91936		483.9	1.342
484	0.86775		484	0.3007		484	0.38872		484	5.70365		484	1.0507		484	1.281
484.1	0.86775		484.1	0.51119		484.1	0.44425		484.1	5.70365		484.1	0.96314		484.1	1.037
484.2	1.01237		484.2	0.33077		484.2	0.11106		484.2	5.45567		484.2	0.83181		484.2	1.22
484.3	1.30162		484.3	0.39091		484.3	0.49978		484.3	6.44761		484.3	0.87558		484.3	1.281
484.4	1.01237		484.4	0.36084		484.4	0.49978		484.4	5.70365		484.4	0.78803		484.4	1.098
484.5	1.15699		484.5	0.27063		484.5	0.11106		484.5	5.95164		484.5	0.74425		484.5	0.915
484.6	1.30162		484.6	0.33077		484.6	0.55532		484.6	6.19962		484.6	0.70047		484.6	1.037
484.7	1.30162		484.7	0.39091		484.7	0.22213		484.7	5.45567		484.7	0.70047		484.7	1.159
484.8	1.30162		484.8	0.39091		484.8	0.33319		484.8	4.9597		484.8	0.70047		484.8	1.22
484.9	1.44624		484.9	0.27063		484.9	0.49978		484.9	5.95164		484.9	0.74425		484.9	1.159
485	1.59087		485	0.33077		485	0.66638		485	6.19962		485	0.87558		485	1.037
485.1	1.30162		485.1	0.3007		485.1	0.72191		485.1	5.45567		485.1	0.96314		485.1	1.22
485.2	0.86775		485.2	0.12028		485.2	0.66638		485.2	4.71171		485.2	0.74425		485.2	0.976
485.3	1.15699		485.3	0.27063		485.3	0.33319		485.3	5.45567		485.3	0.83181		485.3	1.281
485.4	1.73549		485.4	0.24056		485.4	0.49978		485.4	5.95164		485.4	0.83181		485.4	1.098
485.5	1.15699		485.5	0.24056		485.5	0.49978		485.5	5.95164		485.5	0.70047		485.5	0.976
485.6	1.30162		485.6	0.24056		485.6	0.33319		485.6	6.44761		485.6	0.96314		485.6	1.342
485.7	1.73549		485.7	0.27063		485.7	0.55532		485.7	5.95164		485.7	1.00692		485.7	0.915
485.8	1.44624		485.8	0.27063		485.8	0.55532		485.8	6.19962		485.8	0.91936		485.8	0.976
485.9	0.43387		485.9	0.18042		485.9	0.27766		485.9	4.9597		485.9	0.78803		485.9	1.098
486	1.30162		486	0.24056		486	0.38872		486	5.20768		486	0.83181		486	0.915
486.1	0.72312		486.1	0.21049		486.1	0.49978		486.1	5.45567		486.1	0.78803		486.1	1.281
486.2	0		486.2	0.27063		486.2	0.27766		486.2	5.95164		486.2	0.96314		486.2	1.098
486.3	1.30162		486.3	0.3007		486.3	0.49978		486.3	5.95164		486.3	0.78803		486.3	1.22
486.4	1.30162		486.4	0.21049		486.4	0.61085		486.4	5.95164		486.4	0.91936		486.4	1.037
486.5	1.01237		486.5	0.21049		486.5	0.55532		486.5	6.19962		486.5	0.87558		486.5	0.793
486.6	1.15699		486.6	0.36084		486.6	0.16659		486.6	6.19962		486.6	0.96314		486.6	0.915
486.7	1.73549		486.7	0.42098		486.7	0.33319		486.7	6.44761		486.7	0.78803		486.7	1.22
486.8	1.30162		486.8	0.24056		486.8	0.55532		486.8	5.20768		486.8	0.96314		486.8	0.976
486.9	1.01237		486.9	0.3007		486.9	0.55532		486.9	4.71171		486.9	0.78803		486.9	0.976
487	1.01237		487	0.24056		487	0.55532		487	5.20768		487	0.91936		487	1.281
487.1	1.01237		487.1	0.39091		487.1	0.33319		487.1	5.45567		487.1	0.74425		487.1	0.976
487.2	1.88012		487.2	0.42098		487.2	0.61085		487.2	5.70365		487.2	1.00692		487.2	1.098
487.3	1.44624		487.3	0.3007		487.3	0.44425		487.3	5.45567		487.3	0.87558		487.3	1.22
487.4	1.59087		487.4	0.24056		487.4	0.44425		487.4	4.9597		487.4	0.61291		487.4	0.976
487.5	1.73549		487.5	0.39091		487.5	0.44425		487.5	5.95164		487.5	0.91936		487.5	1.22
487.6	1.15699		487.6	0.33077		487.6	0.38872		487.6	5.45567		487.6	0.96314		487.6	1.159
487.7	1.73549		487.7	0.27063		487.7	0.55532		487.7	5.95164		487.7	0.96314		487.7	1.098
487.8	1.15699		487.8	0.24056		487.8	0.61085		487.8	5.45567		487.8	1.00692		487.8	1.098
487.9	0.72312		487.9	0.27063		487.9	0.61085		487.9	5.70365		487.9	1.0507		487.9	1.159
488	1.44624		488	0.33077		488	0.44425		488	6.69559		488	0.96314		488	1.159
488.1	1.15699		488.1	0.36084		488.1	0.11106		488.1	4.9597		488.1	0.78803		488.1	1.037
488.2	0.5785		488.2	0.27063		488.2	0.33319		488.2	5.45567		488.2	0.91936		488.2	1.342
488.3	1.30162		488.3	0.39091		488.3	0.38872		488.3	6.19962		488.3	1.18204		488.3	1.159
488.4	0.86775		488.4	0.36084		488.4	0.49978		488.4	6.19962		488.4	0.83181		488.4	1.342
488.5	1.15699		488.5	0.27063		488.5	0.55532		488.5	5.45567		488.5	0.78803		488.5	1.098
488.6	1.30162		488.6	0.24056		488.6	0.55532		488.6	5.95164		488.6	0.96314		488.6	1.281
488.7	1.30162		488.7	0.39091		488.7	0.44425		488.7	4.9597		488.7	1.00692		488.7	1.22
488.8	0.72312		488.8	0.39091		488.8	0.27766		488.8	4.9597		488.8	0.74425		488.8	0.915
488.9	1.15699		488.9	0.42098		488.9	0.61085		488.9	5.95164		488.9	0.87558		488.9	0.976
489	1.01237		489	0.3007		489	0.55532		489	5.95164		489	1.00692		489	1.159
489.1	0.72312		489.1	0.3007		489.1	0.33319		489.1	4.71171		489.1	0.96314		489.1	1.098
489.2	1.44624		489.2	0.39091		489.2	0.49978		489.2	5.20768		489.2	0.91936		489.2	1.098
489.3	1.30162		489.3	0.3007		489.3	0.22213		489.3	5.45567		489.3	0.70047		489.3	1.159
489.4	1.01237		489.4	0.42098		489.4	0.27766		489.4	6.19962		489.4	0.87558		489.4	1.098
489.5	1.44624		489.5	0.39091		489.5	0.16659		489.5	5.45567		489.5	0.78803		489.5	1.098
489.6	1.15699		489.6	0.36084		489.6	0.33319		489.6	5.45567		489.6	1.00692		489.6	1.281
489.7	1.30162		489.7	0.45105		489.7	0.61085		489.7	5.70365		489.7	0.74425		489.7	1.281
489.8	0.72312		489.8	0.24056		489.8	0.49978		489.8	5.70365		489.8	1.00692		489.8	1.281
489.9	1.44624		489.9	0.36084		489.9	0.27766		489.9	5.95164		489.9	0.56913		489.9	1.281
490	1.59087		490	0.3007		490	0.44425		490	5.45567		490	0.96314		490	0.976
490.1	1.88012		490.1	0.36084		490.1	0.61085		490.1	5.45567		490.1	0.96314		490.1	1.22
490.2	1.01237		490.2	0.42098		490.2	0.38872		490.2	5.70365		490.2	0.74425		490.2	1.342
490.3	1.01237		490.3	0.39091		490.3	0.49978		490.3	5.70365		490.3	1.0507		490.3	0.976
490.4	1.30162		490.4	0.36084		490.4	0.38872		490.4	6.19962		490.4	0.91936		490.4	1.281
490.5	1.44624		490.5	0.27063		490.5	0.44425		490.5	5.95164		490.5	0.96314		490.5	1.22
490.6	1.59087		490.6	0.39091		490.6	0.38872		490.6	6.44761		490.6	1.13826		490.6	0.915
490.7	1.15699		490.7	0.3007		490.7	0.55532		490.7	5.70365		490.7	1.0507		490.7	0.976
490.8	1.01237		490.8	0.48112		490.8	0.38872		490.8	5.70365		490.8	0.96314		490.8	1.22
490.9	1.30162		490.9	0.36084		490.9	0.33319		490.9	5.95164		490.9	0.91936		490.9	1.342
491	1.15699		491	0.36084		491	0.55532		491	5.45567		491	0.91936		491	1.22
491.1	1.30162		491.1	0.60141		491.1	0.33319		491.1	6.19962		491.1	0.87558		491.1	1.159
491.2	1.15699		491.2	0.51119		491.2	0.49978		491.2	5.70365		491.2	1.22582		491.2	1.159
491.3	1.30162		491.3	0.33077		491.3	0.49978		491.3	5.70365		491.3	1.0507		491.3	0.976
491.4	1.44624		491.4	0.36084		491.4	0.33319		491.4	6.19962		491.4	1.00692		491.4	1.342
491.5	1.30162		491.5	0.60141		491.5	0.38872		491.5	4.71171		491.5	1.00692		491.5	0.976
491.6	1.01237		491.6	0.39091		491.6	0.44425		491.6	7.19156		491.6	1.0507		491.6	1.281
491.7	1.15699		491.7	0.45105		491.7	0.49978		491.7	6.44761		491.7	0.91936		491.7	1.098
491.8	1.59087		491.8	0.42098		491.8	0.22213		491.8	6.69559		491.8	1.18204		491.8	1.342
491.9	1.30162		491.9	0.63148		491.9	0.61085		491.9	5.70365		491.9	0.83181		491.9	1.22
492	0.72312		492	0.57134		492	0.49978		492	5.95164		492	1.00692		492	0.976
492.1	1.44624		492.1	0.39091		492.1	0.38872		492.1	3.96776		492.1	1.13826		492.1	1.342
492.2	1.30162		492.2	0.39091		492.2	0.44425		492.2	6.44761		492.2	1.0507		492.2	1.22
492.3	1.44624		492.3	0.45105		492.3	0.38872		492.3	5.95164		492.3	1.13826		492.3	1.22
492.4	1.44624		492.4	0.48112		492.4	0.61085		492.4	6.19962		492.4	1.00692		492.4	1.281
492.5	1.59087		492.5	0.42098		492.5	0.33319		492.5	6.19962		492.5	0.83181		492.5	1.159
492.6	1.88012		492.6	0.3007		492.6	0.83297		492.6	5.45567		492.6	1.00692		492.6	1.342
492.7	1.73549		492.7	0.27063		492.7	0.61085		492.7	5.95164		492.7	1.35716		492.7	1.342
492.8	1.01237		492.8	0.42098		492.8	0.61085		492.8	5.95164		492.8	0.87558		492.8	1.342
492.9	1.15699		492.9	0.27063		492.9	0.55532		492.9	5.20768		492.9	1.00692		492.9	1.342
493	1.30162		493	0.45105		493	0.61085		493	5.70365		493	0.96314		493	1.403
493.1	1.30162		493.1	0.45105		493.1	0.55532		493.1	4.9597		493.1	0.91936		493.1	1.159
493.2	1.73549		493.2	0.45105		493.2	0.44425		493.2	6.44761		493.2	0.91936		493.2	0.793
493.3	0.86775		493.3	0.36084		493.3	0.38872		493.3	5.20768		493.3	1.09448		493.3	1.22
493.4	1.15699		493.4	0.42098		493.4	0.61085		493.4	6.19962		493.4	0.91936		493.4	1.037
493.5	1.59087		493.5	0.48112		493.5	0.49978		493.5	5.95164		493.5	1.13826		493.5	1.281
493.6	1.30162		493.6	0.36084		493.6	0.44425		493.6	6.19962		493.6	1.00692		493.6	1.098
493.7	1.15699		493.7	0.36084		493.7	0.55532		493.7	5.95164		493.7	0.91936		493.7	1.403
493.8	0.86775		493.8	0.51119		493.8	0.33319		493.8	5.95164		493.8	1.13826		493.8	1.22
493.9	1.59087		493.9	0.39091		493.9	0.44425		493.9	5.45567		493.9	0.74425		493.9	1.159
494	0.72312		494	0.63148		494	0.72191		494	5.45567		494	0.87558		494	1.281
494.1	0.72312		494.1	0.45105		494.1	0.61085		494.1	6.44761		494.1	1.09448		494.1	1.281
494.2	1.88012		494.2	0.54127		494.2	0.44425		494.2	6.44761		494.2	1.13826		494.2	1.22
494.3	1.44624		494.3	0.42098		494.3	0.22213		494.3	5.95164		494.3	0.91936		494.3	1.281
494.4	1.88012		494.4	0.60141		494.4	0.44425		494.4	6.44761		494.4	1.0507		494.4	1.037
494.5	0.86775		494.5	0.33077		494.5	0.44425		494.5	6.19962		494.5	1.18204		494.5	1.159
494.6	1.44624		494.6	0.54127		494.6	0.33319		494.6	5.70365		494.6	1.0507		494.6	1.037
494.7	1.30162		494.7	0.42098		494.7	0.44425		494.7	5.45567		494.7	0.83181		494.7	1.22
494.8	1.30162		494.8	0.48112		494.8	0.72191		494.8	6.19962		494.8	1.0507		494.8	1.098
494.9	1.73549		494.9	0.45105		494.9	0.61085		494.9	5.70365		494.9	1.09448		494.9	1.342
495	1.44624		495	0.66155		495	0.77744		495	5.70365		495	1.0507		495	1.098
495.1	1.15699		495.1	0.69162		495.1	0.44425		495.1	4.46373		495.1	1.2696		495.1	1.342
495.2	1.88012		495.2	0.45105		495.2	0.49978		495.2	5.45567		495.2	1.2696		495.2	1.281
495.3	1.30162		495.3	0.51119		495.3	0.61085		495.3	5.70365		495.3	0.91936		495.3	1.098
495.4	1.59087		495.4	0.78183		495.4	0.38872		495.4	6.44761		495.4	1.13826		495.4	1.342
495.5	1.59087		495.5	0.54127		495.5	0.88851		495.5	5.70365		495.5	1.09448		495.5	1.281
495.6	1.44624		495.6	0.69162		495.6	0.72191		495.6	6.44761		495.6	1.13826		495.6	1.22
495.7	1.44624		495.7	0.54127		495.7	0.72191		495.7	5.45567		495.7	1.13826		495.7	1.525
495.8	1.30162		495.8	0.63148		495.8	0.44425		495.8	6.19962		495.8	1.13826		495.8	1.464
495.9	1.88012		495.9	0.57134		495.9	0.77744		495.9	4.46373		495.9	1.0507		495.9	1.342
496	1.73549		496	0.63148		496	0.61085		496	5.70365		496	1.40094		496	1.708
496.1	1.73549		496.1	0.69162		496.1	0.77744		496.1	5.20768		496.1	1.22582		496.1	1.22
496.2	1.30162		496.2	0.75176		496.2	0.77744		496.2	5.95164		496.2	1.53227		496.2	1.159
496.3	1.30162		496.3	0.75176		496.3	0.55532		496.3	6.69559		496.3	1.31338		496.3	1.403
496.4	2.02474		496.4	0.51119		496.4	0.38872		496.4	5.70365		496.4	1.2696		496.4	1.098
496.5	1.44624		496.5	0.66155		496.5	0.83297		496.5	6.69559		496.5	1.53227		496.5	1.098
496.6	1.30162		496.6	0.51119		496.6	0.55532		496.6	5.45567		496.6	1.09448		496.6	1.342
496.7	0.86775		496.7	0.63148		496.7	0.33319		496.7	6.19962		496.7	1.2696		496.7	1.098
496.8	1.44624		496.8	0.57134		496.8	0.61085		496.8	6.44761		496.8	1.2696		496.8	1.281
496.9	1.59087		496.9	0.57134		496.9	0.49978		496.9	6.19962		496.9	1.22582		496.9	1.281
497	1.15699		497	0.60141		497	0.66638		497	4.9597		497	1.35716		497	1.281
497.1	1.59087		497.1	0.72169		497.1	0.61085		497.1	5.70365		497.1	1.22582		497.1	1.098
497.2	1.30162		497.2	0.66155		497.2	0.77744		497.2	5.20768		497.2	1.09448		497.2	1.159
497.3	1.59087		497.3	0.54127		497.3	1.0551		497.3	5.95164		497.3	1.13826		497.3	1.22
497.4	1.30162		497.4	0.63148		497.4	0.61085		497.4	6.19962		497.4	1.09448		497.4	1.281
497.5	1.44624		497.5	0.66155		497.5	0.49978		497.5	5.95164		497.5	1.22582		497.5	1.342
497.6	1.01237		497.6	0.45105		497.6	0.33319		497.6	4.9597		497.6	1.22582		497.6	1.403
497.7	1.15699		497.7	0.57134		497.7	0.77744		497.7	6.19962		497.7	1.22582		497.7	1.281
497.8	1.59087		497.8	0.60141		497.8	0.55532		497.8	5.20768		497.8	1.09448		497.8	1.22
497.9	0.28925		497.9	0.48112		497.9	0.61085		497.9	5.70365		497.9	1.31338		497.9	1.098
498	1.15699		498	0.57134		498	0.61085		498	6.19962		498	1.18204		498	1.22
498.1	0.86775		498.1	0.48112		498.1	0.61085		498.1	6.19962		498.1	1.18204		498.1	1.403
498.2	1.15699		498.2	0.66155		498.2	0.61085		498.2	5.45567		498.2	1.22582		498.2	1.159
498.3	1.30162		498.3	0.60141		498.3	0.55532		498.3	5.70365		498.3	1.00692		498.3	1.464
498.4	0.86775		498.4	0.51119		498.4	0.61085		498.4	5.45567		498.4	1.18204		498.4	1.281
498.5	1.44624		498.5	0.51119		498.5	0.66638		498.5	4.9597		498.5	1.2696		498.5	1.342
498.6	1.15699		498.6	0.36084		498.6	0.61085		498.6	5.45567		498.6	1.2696		498.6	1.037
498.7	1.01237		498.7	0.66155		498.7	0.72191		498.7	4.9597		498.7	1.44471		498.7	1.281
498.8	1.15699		498.8	0.57134		498.8	0.55532		498.8	5.95164		498.8	1.57605		498.8	1.098
498.9	1.44624		498.9	0.69162		498.9	0.33319		498.9	4.46373		498.9	1.2696		498.9	1.098
499	1.30162		499	0.57134		499	0.44425		499	4.71171		499	1.44471		499	1.342
499.1	1.30162		499.1	0.63148		499.1	0.55532		499.1	5.95164		499.1	1.22582		499.1	1.159
499.2	1.44624		499.2	0.78183		499.2	0.61085		499.2	6.19962		499.2	1.35716		499.2	1.281
499.3	1.59087		499.3	0.60141		499.3	0.66638		499.3	5.95164		499.3	1.48849		499.3	1.403
499.4	1.15699		499.4	0.72169		499.4	0.55532		499.4	5.70365		499.4	1.48849		499.4	1.342
499.5	0.86775		499.5	0.69162		499.5	0.66638		499.5	5.95164		499.5	1.35716		499.5	1.22
499.6	1.01237		499.6	0.69162		499.6	0.66638		499.6	5.95164		499.6	1.40094		499.6	1.22
499.7	1.30162		499.7	0.54127		499.7	0.66638		499.7	5.70365		499.7	1.40094		499.7	1.342
499.8	1.30162		499.8	0.8119		499.8	0.44425		499.8	5.70365		499.8	1.40094		499.8	1.403
499.9	1.59087		499.9	0.69162		499.9	0.55532		499.9	6.44761		499.9	1.48849		499.9	1.342
500	2.02474		500	0.51119		500	0.38872		500	5.20768		500	1.40094		500	1.281
500.1	1.44624		500.1	0.60141		500.1	0.55532		500.1	5.45567		500.1	1.31338		500.1	1.403
500.2	0.72312		500.2	0.54127		500.2	0.49978		500.2	4.71171		500.2	1.57605		500.2	1.159
500.3	1.15699		500.3	0.75176		500.3	0.49978		500.3	5.95164		500.3	1.18204		500.3	1.22
500.4	1.59087		500.4	0.72169		500.4	0.55532		500.4	5.45567		500.4	1.57605		500.4	1.22
500.5	1.59087		500.5	0.51119		500.5	0.49978		500.5	5.45567		500.5	1.35716		500.5	1.342
500.6	1.15699		500.6	0.60141		500.6	0.77744		500.6	5.45567		500.6	1.2696		500.6	1.22
500.7	1.30162		500.7	0.42098		500.7	0.55532		500.7	4.46373		500.7	1.31338		500.7	1.403
500.8	0.86775		500.8	0.48112		500.8	0.27766		500.8	5.20768		500.8	1.22582		500.8	1.464
500.9	0.86775		500.9	0.60141		500.9	0.49978		500.9	5.45567		500.9	1.31338		500.9	1.037
501	0.86775		501	0.57134		501	0.66638		501	5.20768		501	1.35716		501	1.464
501.1	1.15699		501.1	0.54127		501.1	0.83297		501.1	5.95164		501.1	1.31338		501.1	1.342
501.2	1.01237		501.2	0.51119		501.2	0.61085		501.2	4.46373		501.2	1.31338		501.2	1.281
501.3	0.86775		501.3	0.8119		501.3	0.44425		501.3	5.45567		501.3	1.09448		501.3	0.976
501.4	1.88012		501.4	0.57134		501.4	0.66638		501.4	5.70365		501.4	1.13826		501.4	1.159
501.5	1.44624		501.5	0.3007		501.5	0.49978		501.5	5.95164		501.5	1.18204		501.5	1.22
501.6	1.15699		501.6	0.63148		501.6	0.61085		501.6	6.94357		501.6	1.13826		501.6	1.403
501.7	0.86775		501.7	0.51119		501.7	0.44425		501.7	4.71171		501.7	1.00692		501.7	1.159
501.8	1.30162		501.8	0.45105		501.8	0.61085		501.8	5.70365		501.8	1.31338		501.8	0.976
501.9	1.15699		501.9	0.57134		501.9	0.55532		501.9	5.95164		501.9	1.13826		501.9	1.22
502	1.44624		502	0.60141		502	0.44425		502	5.70365		502	1.18204		502	1.22
502.1	1.59087		502.1	0.66155		502.1	0.61085		502.1	6.19962		502.1	1.00692		502.1	1.464
502.2	1.01237		502.2	0.51119		502.2	0.66638		502.2	6.44761		502.2	1.22582		502.2	1.159
502.3	1.01237		502.3	0.54127		502.3	0.72191		502.3	3.96776		502.3	1.40094		502.3	1.281
502.4	1.30162		502.4	0.63148		502.4	0.49978		502.4	5.95164		502.4	1.53227		502.4	1.281
502.5	0.86775		502.5	0.60141		502.5	0.55532		502.5	5.95164		502.5	1.09448		502.5	1.403
502.6	1.44624		502.6	0.57134		502.6	0.38872		502.6	5.70365		502.6	1.18204		502.6	0.915
502.7	0.72312		502.7	0.66155		502.7	0.72191		502.7	5.45567		502.7	1.22582		502.7	1.159
502.8	1.73549		502.8	0.57134		502.8	0.44425		502.8	5.70365		502.8	1.22582		502.8	1.708
502.9	1.30162		502.9	0.54127		502.9	0.49978		502.9	4.71171		502.9	0.96314		502.9	1.22
503	1.15699		503	0.72169		503	0.66638		503	6.69559		503	1.00692		503	1.22
503.1	0.86775		503.1	0.75176		503.1	0.61085		503.1	5.95164		503.1	1.35716		503.1	1.159
503.2	1.30162		503.2	0.69162		503.2	0.49978		503.2	5.20768		503.2	1.22582		503.2	1.464
503.3	1.15699		503.3	0.63148		503.3	0.61085		503.3	5.70365		503.3	1.57605		503.3	1.342
503.4	1.59087		503.4	0.60141		503.4	0.61085		503.4	6.19962		503.4	1.18204		503.4	1.281
503.5	1.01237		503.5	0.54127		503.5	0.22213		503.5	5.95164		503.5	1.22582		503.5	1.281
503.6	1.30162		503.6	0.51119		503.6	0.55532		503.6	4.71171		503.6	1.18204		503.6	1.159
503.7	0.86775		503.7	0.48112		503.7	0.55532		503.7	6.19962		503.7	1.09448		503.7	1.342
503.8	0.86775		503.8	0.60141		503.8	0.49978		503.8	6.19962		503.8	0.83181		503.8	1.159
503.9	1.30162		503.9	0.72169		503.9	0.55532		503.9	4.46373		503.9	1.09448		503.9	1.342
504	0.86775		504	0.51119		504	0.49978		504	4.9597		504	1.2696		504	1.281
504.1	1.30162		504.1	0.54127		504.1	0.55532		504.1	5.70365		504.1	1.35716		504.1	1.22
504.2	1.59087		504.2	0.51119		504.2	0.49978		504.2	5.20768		504.2	1.0507		504.2	1.403
504.3	1.44624		504.3	0.57134		504.3	0.55532		504.3	5.70365		504.3	1.0507		504.3	1.281
504.4	0.72312		504.4	0.42098		504.4	0.72191		504.4	5.70365		504.4	1.22582		504.4	1.281
504.5	1.01237		504.5	0.63148		504.5	0.72191		504.5	4.9597		504.5	1.18204		504.5	1.464
504.6	1.44624		504.6	0.8119		504.6	0.38872		504.6	5.95164		504.6	1.22582		504.6	1.342
504.7	1.44624		504.7	0.39091		504.7	0.49978		504.7	5.45567		504.7	0.91936		504.7	1.098
504.8	1.44624		504.8	0.51119		504.8	0.44425		504.8	5.95164		504.8	0.96314		504.8	1.403
504.9	1.44624		504.9	0.39091		504.9	0.61085		504.9	5.20768		504.9	1.0507		504.9	1.281
505	1.44624		505	0.60141		505	0.72191		505	6.69559		505	1.2696		505	1.098
505.1	0.86775		505.1	0.51119		505.1	0.61085		505.1	5.45567		505.1	1.18204		505.1	1.22
505.2	1.30162		505.2	0.54127		505.2	0.38872		505.2	4.46373		505.2	0.96314		505.2	1.586
505.3	1.59087		505.3	0.63148		505.3	0.44425		505.3	4.9597		505.3	1.31338		505.3	1.037
505.4	1.01237		505.4	0.45105		505.4	0.44425		505.4	5.45567		505.4	1.22582		505.4	1.525
505.5	1.15699		505.5	0.63148		505.5	0.66638		505.5	6.19962		505.5	1.22582		505.5	1.037
505.6	1.15699		505.6	0.63148		505.6	0.66638		505.6	4.71171		505.6	1.0507		505.6	1.22
505.7	1.59087		505.7	0.57134		505.7	0.44425		505.7	5.70365		505.7	0.96314		505.7	1.037
505.8	1.44624		505.8	0.60141		505.8	0.49978		505.8	6.44761		505.8	1.00692		505.8	1.342
505.9	1.01237		505.9	0.69162		505.9	0.38872		505.9	5.20768		505.9	1.13826		505.9	1.525
506	0.86775		506	0.48112		506	0.49978		506	5.70365		506	1.13826		506	1.342
506.1	1.59087		506.1	0.54127		506.1	0.44425		506.1	6.44761		506.1	1.0507		506.1	1.037
506.2	1.15699		506.2	0.45105		506.2	0.44425		506.2	5.45567		506.2	1.09448		506.2	1.098
506.3	1.30162		506.3	0.57134		506.3	0.61085		506.3	5.70365		506.3	1.22582		506.3	1.037
506.4	2.16936		506.4	0.33077		506.4	0.61085		506.4	5.45567		506.4	1.0507		506.4	1.586
506.5	0.86775		506.5	0.57134		506.5	0.33319		506.5	5.70365		506.5	0.96314		506.5	1.342
506.6	1.59087		506.6	0.48112		506.6	0.44425		506.6	6.44761		506.6	1.13826		506.6	1.22
506.7	1.30162		506.7	0.57134		506.7	0.72191		506.7	5.70365		506.7	0.96314		506.7	1.159
506.8	1.44624		506.8	0.54127		506.8	0.49978		506.8	5.20768		506.8	0.91936		506.8	1.098
506.9	1.15699		506.9	0.45105		506.9	0.27766		506.9	5.70365		506.9	1.18204		506.9	1.647
507	1.30162		507	0.54127		507	0.66638		507	5.95164		507	1.31338		507	1.159
507.1	1.30162		507.1	0.78183		507.1	0.61085		507.1	6.19962		507.1	1.18204		507.1	0.915
507.2	1.30162		507.2	0.57134		507.2	0.55532		507.2	5.20768		507.2	1.0507		507.2	1.342
507.3	0.86775		507.3	0.51119		507.3	0.61085		507.3	5.70365		507.3	1.2696		507.3	1.464
507.4	1.15699		507.4	0.63148		507.4	0.72191		507.4	5.20768		507.4	1.2696		507.4	1.098
507.5	1.59087		507.5	0.63148		507.5	0.61085		507.5	5.45567		507.5	1.18204		507.5	1.342
507.6	0.86775		507.6	0.60141		507.6	0.72191		507.6	5.45567		507.6	1.0507		507.6	1.525
507.7	0.5785		507.7	0.69162		507.7	0.99957		507.7	5.70365		507.7	1.13826		507.7	1.403
507.8	1.44624		507.8	0.54127		507.8	0.77744		507.8	5.20768		507.8	0.87558		507.8	1.22
507.9	1.44624		507.9	0.66155		507.9	0.49978		507.9	5.70365		507.9	1.13826		507.9	1.098
508	2.02474		508	0.8119		508	0.55532		508	6.94357		508	1.18204		508	1.403
508.1	1.59087		508.1	0.60141		508.1	0.55532		508.1	5.45567		508.1	1.00692		508.1	1.281
508.2	1.30162		508.2	0.51119		508.2	0.66638		508.2	5.70365		508.2	1.0507		508.2	1.281
508.3	1.59087		508.3	0.54127		508.3	0.66638		508.3	5.20768		508.3	1.09448		508.3	1.281
508.4	1.15699		508.4	0.57134		508.4	0.55532		508.4	4.71171		508.4	1.2696		508.4	1.403
508.5	1.01237		508.5	0.72169		508.5	0.44425		508.5	5.45567		508.5	1.2696		508.5	1.647
508.6	1.15699		508.6	0.69162		508.6	0.61085		508.6	5.95164		508.6	1.13826		508.6	1.464
508.7	1.59087		508.7	0.51119		508.7	0.38872		508.7	5.70365		508.7	1.22582		508.7	1.22
508.8	0.86775		508.8	0.57134		508.8	0.61085		508.8	5.45567		508.8	1.44471		508.8	1.22
508.9	1.30162		508.9	0.48112		508.9	0.72191		508.9	4.9597		508.9	1.53227		508.9	1.403
509	1.44624		509	0.57134		509	0.94404		509	6.44761		509	1.0507		509	1.403
509.1	1.01237		509.1	0.75176		509.1	0.66638		509.1	6.44761		509.1	1.09448		509.1	1.464
509.2	1.88012		509.2	0.60141		509.2	0.66638		509.2	5.45567		509.2	1.31338		509.2	1.281
509.3	1.01237		509.3	0.57134		509.3	0.83297		509.3	5.20768		509.3	1.0507		509.3	1.098
509.4	1.15699		509.4	0.78183		509.4	0.66638		509.4	5.70365		509.4	1.35716		509.4	1.281
509.5	1.59087		509.5	0.72169		509.5	0.72191		509.5	4.9597		509.5	1.00692		509.5	1.647
509.6	1.59087		509.6	0.66155		509.6	0.83297		509.6	5.70365		509.6	1.13826		509.6	1.464
509.7	1.30162		509.7	0.8119		509.7	0.77744		509.7	6.19962		509.7	1.35716		509.7	1.342
509.8	0.72312		509.8	0.72169		509.8	0.66638		509.8	6.19962		509.8	1.13826		509.8	1.403
509.9	1.44624		509.9	0.75176		509.9	0.55532		509.9	6.19962		509.9	1.44471		509.9	1.464
510	1.15699		510	0.78183		510	0.88851		510	6.19962		510	1.40094		510	1.342
510.1	1.44624		510.1	0.72169		510.1	0.72191		510.1	6.44761		510.1	1.22582		510.1	1.464
510.2	0.72312		510.2	0.84197		510.2	1.0551		510.2	5.70365		510.2	1.31338		510.2	1.647
510.3	1.44624		510.3	0.87204		510.3	0.72191		510.3	4.9597		510.3	1.57605		510.3	1.342
510.4	1.73549		510.4	0.66155		510.4	0.61085		510.4	5.45567		510.4	1.48849		510.4	1.464
510.5	1.15699		510.5	0.78183		510.5	0.44425		510.5	5.70365		510.5	1.18204		510.5	1.403
510.6	1.59087		510.6	0.69162		510.6	0.77744		510.6	4.9597		510.6	1.22582		510.6	1.342
510.7	0.72312		510.7	0.87204		510.7	0.38872		510.7	6.69559		510.7	1.44471		510.7	1.403
510.8	1.15699		510.8	0.87204		510.8	0.83297		510.8	5.95164		510.8	1.18204		510.8	1.403
510.9	1.44624		510.9	0.66155		510.9	0.66638		510.9	6.69559		510.9	1.2696		510.9	1.525
511	2.02474		511	0.96225		511	0.66638		511	5.70365		511	1.35716		511	1.525
511.1	1.15699		511.1	0.78183		511.1	0.88851		511.1	6.19962		511.1	1.40094		511.1	1.586
511.2	1.30162		511.2	0.75176		511.2	0.83297		511.2	6.19962		511.2	1.44471		511.2	1.647
511.3	1.73549		511.3	0.99232		511.3	0.77744		511.3	5.70365		511.3	1.40094		511.3	1.403
511.4	1.44624		511.4	0.99232		511.4	1.16616		511.4	4.71171		511.4	1.31338		511.4	1.464
511.5	1.30162		511.5	0.99232		511.5	0.38872		511.5	5.70365		511.5	1.44471		511.5	1.769
511.6	1.15699		511.6	0.90211		511.6	1.16616		511.6	5.45567		511.6	1.57605		511.6	1.159
511.7	1.59087		511.7	1.02239		511.7	0.83297		511.7	6.19962		511.7	1.35716		511.7	1.403
511.8	1.59087		511.8	1.05246		511.8	0.66638		511.8	7.19156		511.8	1.53227		511.8	1.464
511.9	1.44624		511.9	1.05246		511.9	1.11063		511.9	5.20768		511.9	1.61983		511.9	1.708
512	1.30162		512	1.23288		512	0.99957		512	6.19962		512	1.66361		512	1.342
512.1	1.44624		512.1	1.20281		512.1	0.72191		512.1	5.20768		512.1	1.53227		512.1	1.342
512.2	1.15699		512.2	1.23288		512.2	0.94404		512.2	5.95164		512.2	1.79495		512.2	1.769
512.3	0.72312		512.3	1.17274		512.3	0.94404		512.3	6.19962		512.3	1.92629		512.3	1.708
512.4	1.44624		512.4	1.1126		512.4	0.99957		512.4	6.19962		512.4	1.48849		512.4	1.769
512.5	1.59087		512.5	0.99232		512.5	1.11063		512.5	5.95164		512.5	1.83873		512.5	1.586
512.6	0.86775		512.6	1.14267		512.6	1.0551		512.6	6.19962		512.6	1.70739		512.6	1.586
512.7	1.59087		512.7	1.17274		512.7	0.88851		512.7	5.70365		512.7	1.70739		512.7	1.83
512.8	1.30162		512.8	1.26295		512.8	1.0551		512.8	5.20768		512.8	1.66361		512.8	1.83
512.9	1.30162		512.9	1.08253		512.9	1.0551		512.9	5.95164		512.9	1.70739		512.9	1.342
513	1.73549		513	1.4133		513	1.0551		513	5.95164		513	1.57605		513	1.83
513.1	1.73549		513.1	1.35316		513.1	1.22169		513.1	5.45567		513.1	2.23274		513.1	1.891
513.2	1.59087		513.2	1.38323		513.2	1.16616		513.2	6.19962		513.2	1.88251		513.2	1.952
513.3	1.88012		513.3	1.38323		513.3	0.94404		513.3	5.45567		513.3	2.18896		513.3	1.952
513.4	2.02474		513.4	1.29302		513.4	1.27723		513.4	6.19962		513.4	1.97007		513.4	2.135
513.5	1.15699		513.5	1.44337		513.5	1.22169		513.5	6.19962		513.5	2.40786		513.5	1.891
513.6	1.88012		513.6	1.38323		513.6	1.22169		513.6	6.19962		513.6	2.05762		513.6	1.83
513.7	1.59087		513.7	1.65387		513.7	1.44382		513.7	5.95164		513.7	1.88251		513.7	2.379
513.8	0.72312		513.8	1.44337		513.8	1.22169		513.8	6.69559		513.8	2.14518		513.8	1.769
513.9	1.44624		513.9	1.4133		513.9	1.72148		513.9	5.70365		513.9	2.23274		513.9	1.891
514	1.15699		514	1.77415		514	1.61042		514	6.19962		514	2.36408		514	2.135
514.1	1.01237		514.1	1.56365		514.1	1.99914		514.1	5.70365		514.1	2.67053		514.1	2.135
514.2	1.44624		514.2	1.74408		514.2	1.61042		514.2	5.95164		514.2	2.23274		514.2	2.196
514.3	2.16936		514.3	1.77415		514.3	1.77701		514.3	5.20768		514.3	2.3203		514.3	2.196
514.4	1.30162		514.4	1.56365		514.4	1.72148		514.4	6.44761		514.4	2.1014		514.4	2.44
514.5	1.73549		514.5	1.68394		514.5	1.72148		514.5	6.19962		514.5	2.5392		514.5	2.379
514.6	1.30162		514.6	1.9245		514.6	1.61042		514.6	5.45567		514.6	2.27652		514.6	2.806
514.7	1.30162		514.7	1.83429		514.7	1.55488		514.7	6.19962		514.7	2.62675		514.7	2.318
514.8	1.44624		514.8	2.07485		514.8	1.83254		514.8	6.69559		514.8	2.49542		514.8	2.562
514.9	1.15699		514.9	2.07485		514.9	1.94361		514.9	6.69559		514.9	2.5392		514.9	2.501
515	1.44624		515	2.16506		515	1.55488		515	5.45567		515	2.62675		515	2.562
515.1	1.59087		515.1	2.13499		515.1	1.99914		515.1	6.19962		515.1	3.02077		515.1	2.745
515.2	1.73549		515.2	2.2252		515.2	1.88807		515.2	6.94357		515.2	2.80187		515.2	2.806
515.3	2.02474		515.3	2.31541		515.3	1.94361		515.3	6.19962		515.3	2.80187		515.3	2.928
515.4	1.01237		515.4	2.49583		515.4	1.94361		515.4	7.43954		515.4	2.93321		515.4	2.867
515.5	1.73549		515.5	2.40562		515.5	2.22126		515.5	7.68753		515.5	2.88943		515.5	2.684
515.6	1.73549		515.6	2.58604		515.6	2.22126		515.6	6.94357		515.6	3.06455		515.6	2.989
515.7	1.73549		515.7	2.88675		515.7	2.77658		515.7	6.19962		515.7	3.10833		515.7	3.111
515.8	1.59087		515.8	3.30773		515.8	2.49892		515.8	6.94357		515.8	3.41478		515.8	3.416
515.9	1.44624		515.9	3.69865		515.9	2.77658		515.9	7.68753		515.9	3.89635		515.9	3.111
516	2.16936		516	3.93921		516	3.33189		516	7.19156		516	4.02769		516	3.843
516.1	1.59087		516.1	4.11963		516.1	3.38743		516.1	6.94357		516.1	4.29037		516.1	3.416
516.2	1.30162		516.2	4.30005		516.2	3.27636		516.2	7.68753		516.2	4.33414		516.2	4.575
516.3	2.31399		516.3	4.90146		516.3	3.72062		516.3	7.19156		516.3	5.51618		516.3	4.148
516.4	2.16936		516.4	4.84132		516.4	4.16487		516.4	7.19156		516.4	5.64752		516.4	4.88
516.5	0.5785		516.5	5.29237		516.5	4.2204		516.5	6.94357		516.5	5.51618		516.5	5.612
516.6	1.73549		516.6	6.3749		516.6	5.05337		516.6	6.94357		516.6	6.91712		516.6	6.283
516.7	1.44624		516.7	6.8861		516.7	5.66422		516.7	8.1835		516.7	7.48625		516.7	6.283
516.8	2.16936		516.8	7.33715		516.8	6.60826		516.8	7.93551		516.8	8.27428		516.8	6.527
516.9	1.73549		516.9	8.6001		516.9	6.99698		516.9	8.1835		516.9	8.71207		516.9	7.625
517	1.73549		517	10.1036		517	8.27421		517	8.92745		517	9.54387		517	8.296
517.1	1.73549		517.1	11.5771		517.1	9.60696		517.1	7.43954		517.1	10.901		517.1	9.394
517.2	2.02474		517.2	13.3211		517.2	9.99568		517.2	7.68753		517.2	12.7398		517.2	9.882
517.3	1.73549		517.3	15.3659		517.3	11.6061		517.3	8.1835		517.3	13.2651		517.3	10.858
517.4	1.59087		517.4	17.5611		517.4	12.3835		517.4	8.92745		517.4	16.067		517.4	12.2
517.5	1.59087		517.5	20.0268		517.5	15.3267		517.5	9.67141		517.5	18.5624		517.5	14.274
517.6	2.16936		517.6	21.5604		517.6	16.8816		517.6	10.1674		517.6	20.226		517.6	16.165
517.7	1.88012		517.7	23.9059		517.7	19.1584		517.7	12.1513		517.7	24.1661		517.7	19.398
517.8	2.45861		517.8	27.1234		517.8	22.1016		517.8	11.9033		517.8	28.0187		517.8	21.594
517.9	2.16936		517.9	30.7318		517.9	24.1007		517.9	12.1513		517.9	32.0464		517.9	24.4
518	2.16936		518	36.6557		518	30.3758		518	14.3831		518	36.7746		518	28.243
518.1	2.31399		518.1	41.4368		518.1	33.319		518.1	12.8952		518.1	41.4589		518.1	32.452
518.2	1.59087		518.2	46.188		518.2	36.9285		518.2	15.3751		518.2	44.8737		518.2	36.844
518.3	2.74786		518.3	54.9685		518.3	44.9806		518.3	15.871		518.3	50.171		518.3	41.663
518.4	2.02474		518.4	61.0126		518.4	47.3129		518.4	15.3751		518.4	56.125		518.4	47.336
518.5	2.45861		518.5	65.2224		518.5	49.7008		518.5	17.6069		518.5	59.9338		518.5	52.155
518.6	2.45861		518.6	71.3267		518.6	49.2565		518.6	18.8468		518.6	65.0997		518.6	58.255
518.7	2.16936		518.7	73.2512		518.7	50.0339		518.7	18.3509		518.7	70.7472		518.7	64.904
518.8	2.60324		518.8	76.2883		518.8	49.7563		518.8	21.5747		518.8	72.4984		518.8	70.699
518.9	2.31399		518.9	75.2058		518.9	49.4231		518.9	22.3186		518.9	75.957		518.9	74.298
519	2.74786		519	76.4988		519	48.7567		519	21.3267		519	79.8533		519	76.86
519.1	3.18173		519.1	80.0471		519.1	53.3103		519.1	26.0384		519.1	81.7358		519.1	82.533
519.2	2.89249		519.2	82.1219		519.2	53.8656		519.2	23.8065		519.2	84.1875		519.2	85.522
519.3	2.45861		519.3	86.3318		519.3	57.3641		519.3	27.0303		519.3	84.9755		519.3	85.766
519.4	3.32636		519.4	90.2109		519.4	60.4739		519.4	25.7904		519.4	89.7912		519.4	88.145
519.5	2.74786		519.5	94.962		519.5	60.8071		519.5	28.7662		519.5	94.3443		519.5	90.585
519.6	2.89249		519.6	97.6382		519.6	62.9173		519.6	27.0303		519.6	96.0517		519.6	92.049
519.7	3.03711		519.7	101.036		519.7	63.5281		519.7	30.7501		519.7	97.6715		519.7	100.284
519.8	3.47098		519.8	102.179		519.8	64.7498		519.8	35.4618		519.8	100.473		519.8	102.358
519.9	2.89249		519.9	103.893		519.9	64.8609		519.9	33.23		519.9	101.568		519.9	100.528
520	2.45861		520	103.171		520	65.2496		520	33.4779		520	101.568		520	106.079
520.1	3.61561		520.1	103.442		520.1	65.083		520.1	34.9659		520.1	99.7291		520.1	108.885
520.2	3.76023		520.2	103.622		520.2	66.4713		520.2	35.9578		520.2	102.356		520.2	110.715
520.3	3.90485		520.3	106.93		520.3	66.1936		520.3	36.9497		520.3	103.1		520.3	109.19
520.4	4.1941		520.4	108.283		520.4	71.9689		520.4	40.6695		520.4	103.1		520.4	111.813
520.5	5.06185		520.5	111.561		520.5	72.7464		520.5	39.6776		520.5	103.407		520.5	114.863
520.6	3.76023		520.6	116.673		520.6	73.6349		520.6	40.4215		520.6	108.485		520.6	114.863
520.7	3.18173		520.7	119.409		520.7	74.9676		520.7	38.9336		520.7	108.573		520.7	113.887
520.8	3.76023		520.8	118.958		520.8	73.2462		520.8	42.1574		520.8	111.637		520.8	119.133
520.9	5.20647		520.9	117.725		520.9	71.4136		520.9	40.6695		520.9	107.916		520.9	118.95
521	4.04948		521	113.936		521	69.7477		521	42.1574		521	107.303		521	119.255
521.1	5.06185		521.1	112.072		521.1	70.1364		521.1	45.1332		521.1	109.798		521.1	118.767
521.2	4.33873		521.2	107.952		521.2	68.3594		521.2	47.3651		521.2	107.084		521.2	117.059
521.3	4.48335		521.3	106.509		521.3	68.0262		521.3	43.6453		521.3	100.867		521.3	116.083
521.4	4.7726		521.4	105.216		521.4	69.8587		521.4	45.8772		521.4	95.9203		521.4	113.765
521.5	5.20647		521.5	106.87		521.5	73.6904		521.5	48.1091		521.5	94.8696		521.5	109.373
521.6	5.49572		521.6	109.666		521.6	76.2449		521.6	48.1091		521.6	95.7014		521.6	107.421
521.7	5.06185		521.7	114.748		521.7	79.9655		521.7	50.5889		521.7	94.8696		521.7	109.434
521.8	5.64035		521.8	123.469		521.8	82.9086		521.8	47.1171		521.8	96.6646		521.8	110.227
521.9	5.3511		521.9	125.874		521.9	86.5182		521.9	52.5728		521.9	101.042		521.9	113.765
522	4.1941		522	130.896		522	89.0726		522	56.7885		522	105.727		522	119.438
522.1	5.78497		522.1	136.489		522.1	93.293		522.1	56.0446		522.1	113.826		522.1	126.514
522.2	6.07422		522.2	141.872		522.2	93.1265		522.2	56.2925		522.2	119.517		522.2	130.54
522.3	6.36347		522.3	146.442		522.3	96.6805		522.3	57.2845		522.3	128.229		522.3	140.727
522.4	6.07422		522.4	153.509		522.4	98.4575		522.4	60.5083		522.4	137.073		522.4	143.35
522.5	7.37584		522.5	157.929		522.5	103.955		522.5	62.7402		522.5	139.612		522.5	149.511
522.6	8.24358		522.6	163.733		522.6	106.954		522.6	64.4761		522.6	146.792		522.6	153.171
522.7	10.413		522.7	171.16		522.7	108.509		522.7	69.6837		522.7	148.849		522.7	153.781
522.8	12.0038		522.8	176.543		522.8	109.619		522.8	74.3954		522.8	145.61		522.8	155.245
522.9	18.2227		522.9	176.332		522.9	107.787		522.9	78.6112		522.9	142.895		522.9	149.328
523	22.8506		523	176.783		523	106.454		523	82.083		523	134.402		523	145.485
523.1	28.3464		523.1	176.392		523.1	104.233		523.1	87.2906		523.1	125.778		523.1	138.714
523.2	33.9867		523.2	170.649		523.2	101.845		523.2	88.7786		523.2	119.123		523.2	139.446
523.3	38.1808		523.3	169.777		523.3	100.845		523.3	93.7383		523.3	113.169		523.3	132.797
523.4	41.2179		523.4	167.401		523.4	100.346		523.4	95.7221		523.4	108.967		523.4	129.808
523.5	45.1228		523.5	166.559		523.5	99.0128		523.5	101.426		523.5	110.499		523.5	128.71
523.6	47.1475		523.6	163.793		523.6	96.4583		523.6	113.329		523.6	107.259		523.6	130.723
523.7	48.7384		523.7	162.229		523.7	97.9022		523.7	121.513		523.7	109.098		523.7	122.915
523.8	47.2921		523.8	159.162		523.8	95.4588		523.8	137.384		523.8	106.734		523.8	123.403
523.9	50.9077		523.9	157.328		523.9	96.1807		523.9	149.287		523.9	105.245		523.9	120.17
524	48.883		524	156.636		524	93.5707		524	176.813		524	104.37		524	122.976
524.1	50.1846		524.1	152.306		524.1	90.9607		524.1	197.148		524.1	99.8605		524.1	121.085
524.2	52.6432		524.2	147.946		524.2	90.9607		524.2	205.083		524.2	99.5102		524.2	122.915
524.3	49.0276		524.3	142.864		524.3	84.2414		524.3	223.93		524.3	96.4457		524.3	124.257
524.4	46.8583		524.4	139.707		524.4	82.1312		524.4	232.61		524.4	99.7291		524.4	125.416
524.5	43.8212		524.5	135.196		524.5	80.9095		524.5	246.497		524.5	100.955		524.5	128.771
524.6	40.6394		524.6	128.4		524.6	76.467		524.6	252.449		524.6	105.639		524.6	130.113
524.7	35.5776		524.7	124.16		524.7	73.6349		524.7	248.233		524.7	107.828		524.7	130.296
524.8	31.2388		524.8	119.83		524.8	69.2479		524.8	245.753		524.8	110.149		524.8	126.27
524.9	25.8877		524.9	113.185		524.9	64.4166		524.9	255.176		524.9	111.637		524.9	123.647
525	24.4415		525	109.666		525	62.6951		525	255.672		525	110.149		525	116.083
525.1	19.8135		525.1	105.036		525.1	62.6951		525.1	264.6		525.1	106.865		525.1	114.497
525.2	16.921		525.2	101.277		525.2	62.7507		525.2	278.487		525.2	105.683		525.2	108.702
525.3	17.6442		525.3	101.758		525.3	65.1385		525.3	290.638		525.3	101.918		525.3	110.044
525.4	16.3425		525.4	100.194		525.4	70.7472		525.4	291.878		525.4	96.8397		525.4	108.031
525.5	15.4748		525.5	101.427		525.5	76.467		525.5	302.046		525.5	96.8835		525.5	111.813
525.6	14.7517		525.6	107.171		525.6	83.6306		525.6	312.709		525.6	98.6784		525.6	115.9
525.7	13.7393		525.7	114.387		525.7	94.4037		525.7	325.356		525.7	102.575		525.7	120.841
525.8	12.0038		525.8	122.266		525.8	103.844		525.8	325.356		525.8	104.545		525.8	127.551
525.9	14.1732		525.9	131.678		525.9	112.118		525.9	326.596		525.9	109.229		525.9	139.263
526	13.7393		526	149.9		526	125.224		526	328.58		526	114.658		526	148.718
526.1	13.7393		526.1	163.552		526.1	134.72		526.1	335.027		526.1	124.596		526.1	163.419
526.2	14.8963		526.2	180.542		526.2	144.382		526.2	324.86		526.2	133.483		526.2	181.597
526.3	15.6194		526.3	200.96		526.3	157.265		526.3	335.771		526.3	148.893		526.3	203.252
526.4	15.0409		526.4	218.16		526.4	165.984		526.4	340.731		526.4	161.939		526.4	224.175
526.5	15.1855		526.5	239.059		526.5	171.37		526.5	342.715		526.5	183.129		526.5	249.734
526.6	16.921		526.6	255.988		526.6	182.366		526.6	339.243		526.6	208.433		526.6	269.62
526.7	15.9087		526.7	269.55		526.7	181.81		526.7	351.394		526.7	227.214		526.7	283.284
526.8	16.6318		526.8	283.503		526.8	186.864		526.8	350.155		526.8	241.88		526.8	297.375
526.9	16.3425		526.9	291.622		526.9	189.807		526.9	337.011		526.9	265.609		526.9	305
527	19.3797		527	298.147		527	190.251		527	339.987		527	276.072		527	308.233
527.1	19.5243		527.1	307.348		527.1	190.029		527.1	320.892		527.1	286.448		527.1	305.366
527.2	20.9705		527.2	308.1		527.2	191.251		527.2	331.308		527.2	292.183		527.2	309.819
527.3	22.5614		527.3	312.671		527.3	192.528		527.3	321.14		527.3	300.107		527.3	311.954
527.4	23.5738		527.4	318.655		527.4	197.248		527.4	317.917		527.4	301.376		527.4	312.869
527.5	26.9001		527.5	322.714		527.5	200.136		527.5	298.574		527.5	308.031		527.5	310.246
527.6	31.8173		527.6	322.173		527.6	200.358		527.6	302.789		527.6	309.169		527.6	303.78
527.7	42.0857		527.7	328.097		527.7	199.803		527.7	296.59		527.7	304.003		527.7	296.826
527.8	49.6061		527.8	328.097		527.8	204.523		527.8	285.678		527.8	300.982		527.8	291.336
527.9	51.7755		527.9	323.707		527.9	206.689		527.9	288.654		527.9	292.139		527.9	290.665
528	63.6347		528	328.668		528	205.023		528	283.447		528	273.839		528	290.299
528.1	72.6014		528.1	331.224		528.1	208.91		528.1	285.183		528.1	258.079		528.1	290.909
528.2	72.4567		528.2	337.81		528.2	209.132		528.2	280.967		528.2	247.353		528.2	292.373
528.3	78.0971		528.3	345.598		528.3	214.352		528.3	293.366		528.3	234.263		528.3	307.257
528.4	78.531		528.4	352.724		528.4	223.015		528.4	295.102		528.4	226.82		528.4	320.006
528.5	76.3616		528.5	363.039		528.5	224.792		528.5	295.846		528.5	227.959		528.5	340.563
528.6	75.06		528.6	375.488		528.6	227.457		528.6	309.981		528.6	235.576		528.6	363.377
528.7	68.9858		528.7	390.192		528.7	234.621		528.7	319.156		528.7	249.016		528.7	384.117
528.8	58.8621		528.8	403.934		528.8	242.118		528.8	324.612		528.8	269.417		528.8	401.99
528.9	56.6927		528.9	414.94		528.9	246.283		528.9	335.027		528.9	287.892		528.9	418.155
529	48.883		529	418.969		529	249.059		529	330.812		529	306.892		529	414.922
529.1	44.9781		529.1	426.096		529.1	250.67		529.1	333.044		529.1	326.943		529.1	418.094
529.2	41.0733		529.2	421.916		529.2	244.506		529.2	330.564		529.2	340.033		529.2	413.092
529.3	37.4577		529.3	418.669		529.3	252.558		529.3	330.316		529.3	347.344		529.3	408.517
529.4	37.0238		529.4	414.218		529.4	247.671		529.4	332.052		529.4	352.992		529.4	404.308
529.5	35.5776		529.5	400.957		529.5	246.116		529.5	326.596		529.5	346.732		529.5	403.759
529.6	36.3007		529.6	392.598		529.6	240.952		529.6	324.116		529.6	335.612		529.6	411.262
529.7	31.962		529.7	385.321		529.7	240.507		529.7	325.852		529.7	333.423		529.7	405.467
529.8	32.3958		529.8	378.074		529.8	238.897		529.8	332.796		529.8	325.017		529.8	411.75
529.9	29.0695		529.9	371.158		529.9	236.898		529.9	326.596		529.9	317.487		529.9	404.979
530	26.9001		530	367.639		530	241.784		530	323.62		530	320.683		530	414.373
530.1	25.02		530.1	364.422		530.1	246.171		530.1	318.66		530.1	318.494		530.1	423.401
530.2	26.7555		530.2	363.309		530.2	251.78		530.2	318.165		530.2	319.151		530.2	426.207
530.3	23.863		530.3	367.609		530.3	256.834		530.3	316.429		530.3	322.04		530.3	435.418
530.4	21.6936		530.4	379.006		530.4	268.884		530.4	309.485		530.4	329.745		530.4	450.241
530.5	22.706		530.5	389.741		530.5	280.434		530.5	309.981		530.5	333.642		530.5	465.674
530.6	21.9829		530.6	411.091		530.6	293.707		530.6	311.965		530.6	347.739		530.6	486.841
530.7	21.4044		530.7	421.285		530.7	308.034		530.7	304.277		530.7	362.974		530.7	505.873
530.8	22.8506		530.8	442.214		530.8	327.414		530.8	309.981		530.8	376.414		530.8	527.284
530.9	22.4168		530.9	469.217		530.9	348.239		530.9	307.253		530.9	401.105		530.9	551.44
531	20.5366		531	490.717		531	368.008		531	319.404		531	427.067		531	573.949
531.1	19.5243		531.1	511.375		531.1	386		531.1	323.124		531.1	449.613		531.1	595.726
531.2	18.3673		531.2	542.919		531.2	406.436		531.2	330.316		531.2	474.392		531.2	611.159
531.3	19.6689		531.3	568.749		531.3	412.988		531.3	329.572		531.3	503.68		531.3	640.073
531.4	19.235		531.4	589.197		531.4	427.315		531.4	338.251		531.4	524.913		531.4	657.336
531.5	18.5119		531.5	620.35		531.5	443.198		531.5	343.955		531.5	548.51		531.5	673.867
531.6	18.6565		531.6	640.016		531.6	452.916		531.6	363.794		531.6	570.268		531.6	689.3
531.7	19.5243		531.7	656.555		531.7	464.133		531.7	374.457		531.7	589.312		531.7	710.955
531.8	19.3797		531.8	676.16		531.8	474.24		531.8	383.137		531.8	608.663		531.8	727.12
531.9	18.8011		531.9	692.849		531.9	485.624		531.9	390.824		531.9	625.43		531.9	734.196
532	20.1028		532	702.322		532	489.455		532	419.342		532	635.193		532	733.403
532.1	22.8506		532.1	720.364		532.1	488.9		532.1	427.526		532.1	657.389		532.1	727.791
532.2	21.4044		532.2	731.851		532.2	487.29		532.2	431.494		532.2	669.822		532.2	720.959
532.3	24.4415		532.3	734.316		532.3	475.35		532.3	451.332		532.3	686.809		532.3	696.681
532.4	28.491		532.4	731.7		532.4	462.523		532.4	477.123		532.4	697.097		532.4	677.405
532.5	32.9743		532.5	725.776		532.5	443.253		532.5	469.931		532.5	697.447		532.5	657.641
532.6	40.4948		532.6	712.275		532.6	419.041		532.6	500.929		532.6	707.779		532.6	628.483
532.7	44.8335		532.7	691.947		532.7	392.053		532.7	511.345		532.7	702.131		532.7	602.314
532.8	55.2465		532.8	670.387		532.8	372.339		532.8	524.488		532.8	701.737		532.8	576.328
532.9	65.6594		532.9	645.248		532.9	343.852		532.9	553.998		532.9	696.396		532.9	545.645
533	69.5643		533	618.516		533	322.416		533	562.43		533	679.06		533	516.609
533.1	79.2541		533.1	582.311		533.1	305.313		533.1	583.26		533.1	652.486		533.1	483.303
533.2	83.7374		533.2	541.806		533.2	285.877		533.2	609.051		533.2	634.055		533.2	450.729
533.3	87.7869		533.3	503.076		533.3	274.548		533.3	626.658		533.3	613.172		533.3	426.268
533.4	87.6423		533.4	468.014		533.4	257.444		533.4	648.976		533.4	575.697		533.4	393.877
533.5	86.196		533.5	428.111		533.5	242.951		533.5	675.015		533.5	537.084		533.5	369.843
533.6	89.3778		533.6	400.987		533.6	239.008		533.6	674.023		533.6	503.505		533.6	346.968
533.7	82.7251		533.7	369.534		533.7	230.401		533.7	680.222		533.7	472.991		533.7	328.973
533.8	83.8821		533.8	340.606		533.8	223.348		533.8	704.277		533.8	430.788		533.8	322.019
533.9	81.2788		533.9	321.301		533.9	221.682		533.9	700.805		533.9	398.96		533.9	315.797
534	76.5062		534	301.214		534	225.847		534	703.285		534	361.004		534	317.2
534.1	73.3245		534.1	287.231		534.1	226.291		534.1	720.148		534.1	333.335		534.1	315.492
534.2	71.2998		534.2	284.134		534.2	227.457		534.2	729.571		534.2	316.393		534.2	318.542
534.3	63.9239		534.3	280.285		534.3	231.9		534.3	707.501		534.3	299.625		534.3	327.143
534.4	62.1884		534.4	280.165		534.4	232.733		534.4	710.972		534.4	284.39		534.4	332.938
534.5	53.3663		534.5	284.284		534.5	233.455		534.5	715.436		534.5	272.745		534.5	337.879
534.6	46.8583		534.6	292.343		534.6	232.899		534.6	713.204		534.6	269.505		534.6	338.916
534.7	41.6518		534.7	298.658		534.7	232.011		534.7	726.843		534.7	272.438		534.7	338.855
534.8	34.5652		534.8	304.462		534.8	229.068		534.8	729.323		534.8	270.337		534.8	343.796
534.9	31.3835		534.9	309.694		534.9	230.567		534.9	731.803		534.9	269.987		534.9	352.885
535	29.5034		535	313.573		535	221.571		535	717.916		535	277.035		535	358.558
535.1	29.7926		535.1	318.565		535.1	222.071		535.1	707.997		535.1	285.266		535.1	363.499
535.2	27.334		535.2	321.842		535.2	221.571		535.2	685.43		535.2	288.943		535.2	372.283
535.3	27.1894		535.3	325.451		535.3	223.848		535.3	695.597		535.3	292.752		535.3	371.124
535.4	24.1522		535.4	325.902		535.4	225.569		535.4	679.23		535.4	305.273		535.4	371.124
535.5	25.8877		535.5	329.961		535.5	224.181		535.5	656.912		535.5	309.213		535.5	369.599
535.6	23.863		535.6	329.901		535.6	227.013		535.6	640.545		535.6	314.685		535.6	368.135
535.7	21.9829		535.7	333.299		535.7	223.626		535.7	617.978		535.7	324.579		535.7	366.854
535.8	22.4168		535.8	338.952		535.8	226.18		535.8	592.436		535.8	332.372		535.8	369.538
535.9	22.1275		535.9	339.103		535.9	227.957		535.9	582.516		535.9	335.831		535.9	365.634
536	21.9829		536	343.433		536	225.403		536	554.494		536	343.142		536	370.575
536.1	23.2845		536.1	350.108		536.1	229.845		536.1	529.944		536.1	344.63		536.1	370.514
536.2	19.235		536.2	349.266		536.2	230.678		536.2	525.48		536.2	353.561		536.2	384.849
536.3	18.6565		536.3	352.213		536.3	240.785		536.3	485.306		536.3	352.029		536.3	393.877
536.4	19.8135		536.4	361.866		536.4	245.505		536.4	465.467		536.4	360.216		536.4	404.857
536.5	18.6565		536.5	364.993		536.5	256.223		536.5	434.221		536.5	365.6		536.5	413.702
536.6	20.2474		536.6	371.548		536.6	268.995		536.6	427.774		536.6	375.013		536.6	429.44
536.7	20.6813		536.7	383.967		536.7	286.654		536.7	400		536.7	386.483		536.7	440.481
536.8	20.6813		536.8	392.417		536.8	291.485		536.8	374.705		536.8	394.188		536.8	458.964
536.9	17.9334		536.9	408.264		536.9	317.03		536.9	358.586		536.9	407.497		536.9	460.489
537	17.3549		537	431.448		537	324.304		537	345.195		537	420.412		537	482.632
537.1	20.8259		537.1	445.762		537.1	331.357		537.1	321.884		537.1	433.94		537.1	498.065
537.2	19.5243		537.2	466.24		537.2	345.795		537.2	311.717		537.2	449.569		537.2	513.193
537.3	18.9458		537.3	482.538		537.3	351.237		537.3	297.582		537.3	463.491		537.3	518.378
537.4	18.8011		537.4	499.257		537.4	350.904		537.4	286.174		537.4	468.876		537.4	515.023
537.5	20.6813		537.5	511.556		537.5	358.512		537.5	271.047		537.5	484.198		537.5	519.842
537.6	19.235		537.6	513.691		537.6	359.789		537.6	262.12		537.6	498.252		537.6	516.853
537.7	19.9581		537.7	521.689		537.7	356.291		537.7	251.953		537.7	506.351		537.7	500.81
537.8	18.5119		537.8	524.576		537.8	345.295		537.8	245.753		537.8	519.222		537.8	479.094
537.9	19.6689		537.9	526.17		537.9	332.301		537.9	236.826		537.9	531.305		537.9	466.284
538	18.8011		538	515.585		538	321.861		538	223.93		538	535.945		538	440.847
538.1	20.1028		538.1	508.188		538.1	301.981		538.1	218.227		538.1	536.427		538.1	416.874
538.2	19.235		538.2	497.844		538.2	288.375		538.2	215.995		538.2	538.791		538.2	392.291
538.3	18.2227		538.3	475.682		538.3	266.385		538.3	212.027		538.3	535.551		538.3	376.492
538.4	18.8011		538.4	454.542		538.4	250.059		538.4	217.483		538.4	522.286		538.4	357.033
538.5	18.5119		538.5	434.576		538.5	234.843		538.5	206.323		538.5	501.404		538.5	343.064
538.6	17.4995		538.6	401.799		538.6	215.129		538.6	201.364		538.6	479.645		538.6	329.827
538.7	17.2103		538.7	383.306		538.7	196.526		538.7	192.932		538.7	457.187		538.7	320.738
538.8	16.4872		538.8	361.325		538.8	187.697		538.8	194.172		538.8	434.815		538.8	303.658
538.9	15.0409		538.9	337.389		538.9	176.479		538.9	196.156		538.9	405.746		538.9	292.617
539	14.3178		539	318.264		539	166.262		539	193.18		539	388.935		539	279.746
539.1	14.1732		539.1	301.755		539.1	160.042		539.1	195.412		539.1	366.432		539.1	273.402
539.2	13.5947		539.2	283.322		539.2	154.822		539.2	195.412		539.2	353.561		539.2	265.655
539.3	13.8839		539.3	269.189		539.3	155.266		539.3	190.7		539.3	336.794		539.3	266.204
539.4	13.3054		539.4	259.567		539.4	160.875		539.4	189.46		539.4	321.996		539.4	271.328
539.5	13.1608		539.5	248.802		539.5	165.651		539.5	185.989		539.5	306.104		539.5	282.064
539.6	13.5947		539.6	241.675		539.6	176.868		539.6	183.757		539.6	291.307		539.6	300.852
539.7	12.8716		539.7	237.345		539.7	196.082		539.7	188.716		539.7	278.786		539.7	321.043
539.8	13.7393		539.8	237.706		539.8	215.907		539.8	182.517		539.8	264.558		539.8	347.273
539.9	14.1732		539.9	240.502		539.9	237.12		539.9	179.541		539.9	256.59		539.9	368.135
540	13.4501		540	250.576		540	250.947		540	180.781		540	241.399		540	399.184
540.1	15.0409		540.1	267.896		540.1	281.601		540.1	182.269		540.1	236.977		540.1	435.235
540.2	14.7517		540.2	295.41		540.2	296.816		540.2	174.581		540.2	233.168		540.2	464.698
540.3	14.8963		540.3	330.563		540.3	318.862		540.3	179.045		540.3	241.355		540.3	499.59
540.4	16.0533		540.4	357.536		540.4	334.966		540.4	171.605		540.4	249.542		540.4	530.944
540.5	17.0657		540.5	389.831		540.5	350.293		540.5	171.853		540.5	258.516		540.5	556.198
540.6	17.3549		540.6	426.427		540.6	365.12		540.6	169.374		540.6	283.689		540.6	588.101
540.7	16.1979		540.7	457.82		540.7	382.446		540.7	169.126		540.7	304.003		540.7	614.087
540.8	16.0533		540.8	484.823		540.8	397.551		540.8	162.678		540.8	326.724		540.8	636.657
540.9	16.921		540.9	514.021		540.9	420.374		540.9	162.43		540.9	357.764		540.9	654.591
541	18.078		541	535.822		541	440.699		541	159.95		541	387.709		541	663.68
541.1	17.6442		541.1	556.3		541.1	455.248		541.1	156.974		541.1	418.311		541.1	673.928
541.2	17.2103		541.2	582.04		541.2	472.074		541.2	154.991		541.2	454.429		541.2	679.357
541.3	17.9334		541.3	606.788		541.3	476.794		541.3	157.222		541.3	486.212		541.3	684.908
541.4	17.3549		541.4	633.731		541.4	474.906		541.4	157.718		541.4	520.185		541.4	671.732
541.5	17.2103		541.5	654.991		541.5	466.798		541.5	146.559		541.5	558.579		541.5	654.164
541.6	19.0904		541.6	674.898		541.6	451.86		541.6	147.551		541.6	587.386		541.6	635.437
541.7	17.0657		541.7	684.64		541.7	438.311		541.7	149.287		541.7	619.082		541.7	621.773
541.8	17.4995		541.8	692.128		541.8	424.983		541.8	145.319		541.8	645.262		541.8	600.484
541.9	16.1979		541.9	688.219		541.9	412.933		541.9	149.287		541.9	666.364		541.9	570.533
542	16.921		542	675.8		542	403.659		542	149.783		542	697.184		542	543.388
542.1	16.1979		542.1	657.367		542.1	402.659		542.1	150.031		542.1	720.256		542.1	516.914
542.2	17.0657		542.2	640.016		542.2	407.158		542.2	143.831		542.2	733.434		542.2	492.209
542.3	15.4748		542.3	621.372		542.3	410.656		542.3	147.055		542.3	740.92		542.3	472.811
542.4	15.3302		542.4	608.653		542.4	416.876		542.4	147.551		542.4	762.678		542.4	456.097
542.5	14.4624		542.5	604.473		542.5	421.04		542.5	144.079		542.5	764.035		542.5	453.413
542.6	17.0657		542.6	611.69		542.6	435.923		542.6	144.079		542.6	769.552		542.6	463.051
542.7	15.3302		542.7	626.875		542.7	434.035		542.7	142.343		542.7	777.738		542.7	480.07
542.8	15.9087		542.8	656.284		542.8	441.643		542.8	148.047		542.8	790.609		542.8	508.008
542.9	16.4872		542.9	697.811		542.9	438.311		542.9	152.263		542.9	792.798		542.9	543.327
543	18.6565		543	735.73		543	442.753		543	157.718		543	808.778		543	593.591
543.1	20.1028		543.1	773.287		543.1	442.809		543.1	156.974		543.1	819.416		543.1	648.247
543.2	21.6936		543.2	799.749		543.2	437.7		543.2	160.446		543.2	836.753		543.2	692.777
543.3	22.8506		543.3	804.14		543.3	431.925		543.3	165.158		543.3	855.972		543.3	734.074
543.4	23.863		543.4	792.773		543.4	424.15		543.4	158.958		543.4	862.364		543.4	759.267
543.5	25.7431		543.5	764.988		543.5	409.212		543.5	167.142		543.5	866.26		543.5	775.798
543.6	26.7555		543.6	726.949		543.6	384.723		543.6	171.605		543.6	853.651		543.6	771.955
543.7	27.4786		543.7	680.912		543.7	359.456		543.7	173.837		543.7	840.693		543.7	751.093
543.8	28.9248		543.8	631.326		543.8	329.358		543.8	174.829		543.8	806.939		543.8	717.848
543.9	29.648		543.9	589.678		543.9	310.588		543.9	184.253		543.9	774.323		543.9	676.49
544	31.0942		544	554.135		544	288.487		544	180.781		544	731.245		544	644.404
544.1	30.3711		544.1	516.728		544.1	268.828		544.1	191.444		544.1	683.788		544.1	592.981
544.2	34.8544		544.2	491.138		544.2	265.608		544.2	189.956		544.2	641.191		544.2	547.536
544.3	31.6727		544.3	460.406		544.3	259.61		544.3	185.989		544.3	594.829		544.3	515.816
544.4	34.8544		544.4	438.094		544.4	258.333		544.4	185.493		544.4	546.934		544.4	485.011
544.5	37.3131		544.5	415.481		544.5	264.053		544.5	191.444		544.5	518.915		544.5	454.084
544.6	36.4453		544.6	389.35		544.6	264.441		544.6	193.676		544.6	479.996		544.6	435.418
544.7	38.9039		544.7	373.172		544.7	263.942		544.7	201.364		544.7	447.905		544.7	413.031
544.8	35.5776		544.8	358.047		544.8	269.162		544.8	193.428		544.8	427.679		544.8	396.805
544.9	39.4824		544.9	349.898		544.9	272.882		544.9	207.563		544.9	396.684		544.9	386.374
545	38.3254		545	342.38		545	280.49		545	204.091		545	381.23		545	378.688
545.1	38.1808		545.1	342.019		545.1	294.317		545.1	213.763		545.1	359.077		545.1	386.679
545.2	36.4453		545.2	349.567		545.2	317.196		545.2	220.954		545.2	347.782		545.2	387.045
545.3	36.1561		545.3	362.648		545.3	341.353		545.3	222.194		545.3	343.755		545.3	404.003
545.4	35.5776		545.4	389.35		545.4	379.503		545.4	220.211		545.4	342.003		545.4	434.991
545.5	34.1313		545.5	421.465		545.5	421.096		545.5	239.057		545.5	358.858		545.5	468.297
545.6	34.276		545.6	457.219		545.6	462.578		545.6	249.225		545.6	373.787		545.6	499.407
545.7	38.0362		545.7	498.024		545.7	507.503		545.7	258.152		545.7	411.437		545.7	535.153
545.8	36.0114		545.8	552.03		545.8	561.535		545.8	269.807		545.8	452.677		545.8	580.232
545.9	36.0114		545.9	597.436		545.9	611.458		545.9	280.967		545.9	500.791		545.9	613.416
546	35.5776		546	665.305		546	656.05		546	290.638		546	551.969		546	656.726
546.1	34.7098		546.1	730.588		546.1	693.867		546.1	315.189		546.1	598.462		546.1	712.968
546.2	36.5899		546.2	795.57		546.2	731.129		546.2	324.116		546.2	636.375		546.2	764.208
546.3	37.4577		546.3	888.336		546.3	767.669		546.3	340.731		546.3	668.903		546.3	846.619
546.4	43.8212		546.4	977.525		546.4	789.826		546.4	364.29		546.4	705.678		546.4	927.017
546.5	44.3997		546.5	1054.08		546.5	812.205		546.5	392.312		546.5	732.033		546.5	1004.12
546.6	45.9905		546.6	1142.34		546.6	812.371		546.6	440.421		546.6	784.48		546.6	1089.09
546.7	51.0524		546.7	1209.04		546.7	814.204		546.7	486.298		546.7	834.476		546.7	1168.39
546.8	56.1142		546.8	1259.13		546.8	808.262		546.8	516.304		546.8	894.979		546.8	1218.66
546.9	72.3121		546.9	1302.86		546.9	793.324		546.9	578.549		546.9	998.342		546.9	1274.78
547	102.394		547	1336.05		547	790.325		547	628.394		547	1102.58		547	1327.73
547.1	152.434		547.1	1340.56		547.1	801.487		547.1	668.071		547.1	1194.56		547.1	1348.95
547.2	222.287		547.2	1335.36		547.2	822.867		547.2	749.658		547.2	1290.17		547.2	1367.5
547.3	295.178		547.3	1328.32		547.3	838.416		547.3	804.711		547.3	1364.99		547.3	1375.43
547.4	355.342		547.4	1299.64		547.4	875.955		547.4	880.594		547.4	1400.24		547.4	1350.11
547.5	456		547.5	1249.66		547.5	924.712		547.5	962.181		547.5	1436.75		547.5	1309.61
547.6	522.094		547.6	1207.47		547.6	971.025		547.6	1039.8		547.6	1435.87		547.6	1259.04
547.7	610.459		547.7	1159.54		547.7	1015.73		547.7	1123.37		547.7	1412.41		547.7	1176.2
547.8	667.875		547.8	1097.81		547.8	1061.49		547.8	1191.32		547.8	1374.36		547.8	1101.84
547.9	719.361		547.9	1047.74		547.9	1093.19		547.9	1278.86		547.9	1337.72		547.9	1024.19
548	765.785		548	983.599		548	1126.79		548	1337.63		548	1270.78		548	959.835
548.1	806.136		548.1	928.961		548.1	1166.22		548.1	1391.19		548.1	1204.85		548.1	913.78
548.2	844.461		548.2	875.827		548.2	1200.48		548.2	1423.93		548.2	1121.14		548.2	875.838
548.3	848.221		548.3	829.429		548.3	1207.65		548.3	1466.09		548.3	1041.42		548.3	856.989
548.4	855.597		548.4	795.119		548.4	1206.92		548.4	1467.57		548.4	959.991		548.4	850.035
548.5	829.565		548.5	773.829		548.5	1207.09		548.5	1472.04		548.5	915.336		548.5	848.205
548.6	783.574		548.6	756.448		548.6	1183.82		548.6	1497.58		548.6	861.663		548.6	865.041
548.7	717.336		548.7	753.441		548.7	1145.01		548.7	1529.82		548.7	830.711		548.7	881.999
548.8	664.693		548.8	758.102		548.8	1094.81		548.8	1543.71		548.8	816.045		548.8	912.804
548.9	580.232		548.9	774.611		548.9	1039.66		548.9	1568.75		548.9	796.344		548.9	938.607
549	530.916		549	795.78		549	1010.9		549	1670.18		549	790.347		549	980.941
549.1	491.722		549.1	843.562		549.1	961.141		549.1	1726.47		549.1	794.418		549.1	1021.45
549.2	442.695		549.2	893.779		549.2	928.266		549.2	1837.32		549.2	801.204		549.2	1079.27
549.3	398.44		549.3	945.62		549.3	910.218		549.3	1941.97		549.3	823.225		549.3	1136.43
549.4	366.044		549.4	998.213		549.4	873.789		549.4	2089.77		549.4	848.573		549.4	1177.42
549.5	314.558		549.5	1056.01		549.5	838.36		549.5	2224.67		549.5	894.366		549.5	1249.28
549.6	275.509		549.6	1088.33		549.6	806.652		549.6	2366.27		549.6	938.933		549.6	1286.86
549.7	227.494		549.7	1112.15		549.7	771.111		549.7	2502.41		549.7	986.04		549.7	1314.18
549.8	180.636		549.8	1121.92		549.8	735.294		549.8	2613.76		549.8	1050.48		549.8	1327.48
549.9	155.326		549.9	1112.54		549.9	728.796		549.9	2674.52		549.9	1103.81		549.9	1343.95
550	130.596		550	1114.31		550	723.243		550	2701.79		550	1155.73		550	1343.1
550.1	128.282		550.1	1112.81		550.1	739.792		550.1	2696.34		550.1	1188.12		550.1	1333.34
550.2	118.447		550.2	1114.8		550.2	763.559		550.2	2594.91		550.2	1192.15		550.2	1343.1
550.3	118.158		550.3	1117.92		550.3	797.6		550.3	2451.83		550.3	1190.4		550.3	1337.3
550.4	114.109		550.4	1135.06		550.4	833.696		550.4	2273.77		550.4	1181.78		550.4	1344.32
550.5	115.989		550.5	1141.53		550.5	861.128		550.5	2086.3		550.5	1169.74		550.5	1344.93
550.6	110.493		550.6	1150.67		550.6	883.896		550.6	1890.39		550.6	1144.65		550.6	1370.12
550.7	109.77		550.7	1143.54		550.7	909.385		550.7	1728.45		550.7	1136.38		550.7	1406.84
550.8	110.782		550.8	1129.35		550.8	926.156		550.8	1618.84		550.8	1135.5		550.8	1424.96
550.9	112.228		550.9	1106.8		550.9	960.974		550.9	1525.35		550.9	1127.62		550.9	1472.3
551	112.807		551	1098.35		551	988.573		551	1460.13		551	1130.82		551	1511.09
551.1	111.795		551.1	1097.72		551.1	1035.94		551.1	1384.75		551.1	1142.77		551.1	1555.07
551.2	115.555		551.2	1131.76		551.2	1095.36		551.2	1368.63		551.2	1165.36		551.2	1615.89
551.3	111.361		551.3	1183.93		551.3	1150.56		551.3	1337.63		551.3	1194.25		551.3	1683.84
551.4	116.278		551.4	1263.1		551.4	1215.81		551.4	1315.56		551.4	1226.96		551.4	1817.25
551.5	117.58		551.5	1390.57		551.5	1311.77		551.5	1318.04		551.5	1304.4		551.5	1992.32
551.6	114.687		551.6	1518.01		551.6	1375.52		551.6	1325.48		551.6	1382.5		551.6	2162.57
551.7	117.435		551.7	1692.02		551.7	1469.53		551.7	1339.12		551.7	1499.61		551.7	2354.3
551.8	114.687		551.8	1857.68		551.8	1536.95		551.8	1393.18		551.8	1644.04		551.8	2531.2
551.9	114.687		551.9	2013.36		551.9	1576.54		551.9	1413.76		551.9	1799.68		551.9	2646.12
552	118.592		552	2194.5		552	1632.18		552	1424.92		552	1986.48		552	2725.54
552.1	116.278		552.1	2354.11		552.1	1665.11		552.1	1497.83		552.1	2217.33		552.1	2739.08
552.2	110.782		552.2	2493.13		552.2	1681.61		552.2	1526.35		552.2	2407.9		552.2	2727.19
552.3	113.53		552.3	2612.78		552.3	1692.6		552.3	1587.85		552.3	2605.43		552.3	2660.51
552.4	112.373		552.4	2714.41		552.4	1707.1		552.4	1658.27		552.4	2768.03		552.4	2621.47
552.5	114.109		552.5	2774.16		552.5	1702.43		552.5	1734.65		552.5	2852.39		552.5	2601.41
552.6	116.278		552.6	2836.2		552.6	1674.05		552.6	1782.51		552.6	2903.31		552.6	2586.64
552.7	121.05		552.7	2866.87		552.7	1659.95		552.7	1880.72		552.7	2868.63		552.7	2597.26
552.8	120.472		552.8	2888.34		552.8	1635.02		552.8	1971.73		552.8	2837.16		552.8	2624.95
552.9	122.352		552.9	2908.52		552.9	1622.08		552.9	2054.31		552.9	2776.3		552.9	2672.29
553	129.873		553	2918.05		553	1588.87		553	2124.98		553	2739.88		553	2693.88
553.1	136.091		553.1	2917.75		553.1	1579.87		553.1	2233.6		553.1	2736.95		553.1	2691.38
553.2	152.723		553.2	2929.39		553.2	1584.93		553.2	2343.21		553.2	2742.64		553.2	2696.26
553.3	192.784		553.3	2954.38		553.3	1617.36		553.3	2418.1		553.3	2789.35		553.3	2668.63
553.4	240.655		553.4	2953.29		553.4	1640.4		553.4	2494.98		553.4	2836.46		553.4	2661.12
553.5	309.351		553.5	2939.82		553.5	1700.15		553.5	2571.85		553.5	2874.9		553.5	2654.84
553.6	381.23		553.6	2943.49		553.6	1755.02		553.6	2647.49		553.6	2902.61		553.6	2662.77
553.7	489.119		553.7	2934.29		553.7	1817.6		553.7	2692.87		553.7	2898.05		553.7	2638.43
553.8	629.983		553.8	2901.57		553.8	1905.12		553.8	2747.92		553.8	2841.23		553.8	2637.21
553.9	747.707		553.9	2865.01		553.9	1982.26		553.9	2793.55		553.9	2787.16		553.9	2650.76
554	879.171		554	2804.14		554	2046.62		554	2866.21		554	2711.34		554	2601.16
554.1	980.552		554.1	2724.76		554.1	2091.71		554.1	2894.48		554.1	2669.31		554.1	2528.57
554.2	1063.86		554.2	2644.89		554.2	2114.36		554.2	2910.1		554.2	2643.13		554.2	2458.67
554.3	1110.57		554.3	2505.4		554.3	2105.48		554.3	2988.96		554.3	2662.52		554.3	2358.02
554.4	1086.42		554.4	2377.99		554.4	2054.61		554.4	3037.81		554.4	2679.33		554.4	2243.21
554.5	1031.6		554.5	2241.71		554.5	1978.26		554.5	3056.41		554.5	2694		554.5	2148.85
554.6	897.104		554.6	2069.41		554.6	1872.14		554.6	3065.09		554.6	2681.17		554.6	2050.88
554.7	794.276		554.7	1917.85		554.7	1777.23		554.7	3113.7		554.7	2648.38		554.7	1992.69
554.8	708.514		554.8	1804.73		554.8	1692.16		554.8	3161.81		554.8	2583.68		554.8	1949.07
554.9	612.918		554.9	1669.41		554.9	1615.69		554.9	3190.08		554.9	2463.33		554.9	1959.81
555	564.179		555	1570.33		555	1592.92		555	3204.71		555	2357.69		555	1952.12
555.1	578.931		555.1	1492.69		555.1	1580.15		555.1	3217.6		555.1	2238.74		555.1	1992.32
555.2	626.368		555.2	1450.92		555.2	1605.86		555.2	3274.39		555.2	2129.25		555.2	2041.85
555.3	661.511		555.3	1454.53		555.3	1634.74		555.3	3285.55		555.3	2028.25		555.3	2086.26
555.4	704.754		555.4	1479.07		555.4	1678.61		555.4	3362.43		555.4	1930.53		555.4	2120.85
555.5	732.233		555.5	1559.35		555.5	1720.92		555.5	3340.6		555.5	1858.6		555.5	2142.14
555.6	710.394		555.6	1638.38		555.6	1745.75		555.6	3383.01		555.6	1788.08		555.6	2188.44
555.7	683.35		555.7	1743.78		555.7	1752.97		555.7	3368.63		555.7	1765.18		555.7	2198.81
555.8	600.191		555.8	1851.1		555.8	1713.82		555.8	3406.07		555.8	1737.29		555.8	2215.34
555.9	538.002		555.9	1920.62		555.9	1669.89		555.9	3412.77		555.9	1750.73		555.9	2223.51
556	444.864		556	1984.04		556	1557.44		556	3354.74		556	1763.12		556	2202.77
556.1	350.569		556.1	2010.83		556.1	1444.54		556.1	3341.1		556.1	1797.66		556.1	2188.44
556.2	303.711		556.2	2016.45		556.2	1333.59		556.2	3288.77		556.2	1825.11		556.2	2163.3
556.3	250.055		556.3	2006.14		556.3	1194.93		556.3	3197.52		556.3	1855.01		556.3	2119.45
556.4	204.643		556.4	1970.3		556.4	1094.47		556.4	3103.78		556.4	1862.98		556.4	2068.82
556.5	182.805		556.5	1952.97		556.5	1009.68		556.5	3075.01		556.5	1888.51		556.5	2019.59
556.6	155.471		556.6	1907.45		556.6	926.211		556.6	2992.68		556.6	1878.79		556.6	1941.93
556.7	142.021		556.7	1867.97		556.7	881.231		556.7	2897.21		556.7	1889.38		556.7	1876.3
556.8	129.294		556.8	1830.11		556.8	851.466		556.8	2810.41		556.8	1897.22		556.8	1813.96
556.9	118.158		556.9	1762.51		556.9	846.357		556.9	2697.33		556.9	1889.38		556.9	1744.78
557	110.204		557	1695.75		557	847.301		557	2611.28		557	1886.27		557	1682.2
557.1	105.72		557.1	1638.74		557.1	865.959		557.1	2534.4		557.1	1888.2		557.1	1639.8
557.2	98.6337		557.2	1580.28		557.2	897.113		557.2	2408.92		557.2	1871.26		557.2	1598.81
557.3	100.08		557.3	1527.06		557.3	926.878		557.3	2292.37		557.3	1856.59		557.3	1581.61
557.4	95.452		557.4	1495.97		557.4	947.591		557.4	2181.52		557.4	1845.25		557.4	1609.55
557.5	97.766		557.5	1478.29		557.5	972.358		557.5	2075.63		557.5	1817.14		557.5	1640.41
557.6	91.6918		557.6	1469.93		557.6	995.626		557.6	2001.98		557.6	1787.29		557.6	1708
557.7	92.1256		557.7	1473.32		557.7	1011.34		557.7	1887.91		557.7	1762.46		557.7	1794.62
557.8	92.2703		557.8	1499.76		557.8	1049.16		557.8	1795.91		557.8	1727.44		557.8	1935.47
557.9	85.9068		557.9	1527.72		557.9	1070.37		557.9	1708.62		557.9	1702.97		557.9	2069.91
558	86.196		558	1592.31		558	1111.96		558	1631.74		558	1691.94		558	2226.01
558.1	82.0019		558.1	1684.54		558.1	1166.16		558.1	1527.59		558.1	1683.05		558.1	2406.08
558.2	83.4482		558.2	1777.48		558.2	1211.31		558.2	1470.3		558.2	1696.75		558.2	2555.96
558.3	82.0019		558.3	1922.48		558.3	1266.73		558.3	1405.83		558.3	1733.31		558.3	2713.83
558.4	79.3987		558.4	2082.52		558.4	1327.65		558.4	1332.92		558.4	1803.27		558.4	2818.26
558.5	83.3036		558.5	2217.35		558.5	1373.41		558.5	1291.5		558.5	1899.19		558.5	2886.4
558.6	78.8202		558.6	2391.64		558.6	1426.72		558.6	1234.96		558.6	2022.21		558.6	2934.95
558.7	75.9277		558.7	2537.48		558.7	1472.7		558.7	1179.91		558.7	2174.12		558.7	2918.06
558.8	75.9277		558.8	2647.36		558.8	1484.75		558.8	1158.09		558.8	2319.73		558.8	2895.73
558.9	74.0476		558.9	2764.75		558.9	1512.46		558.9	1103.78		558.9	2549.79		558.9	2871.57
559	75.3492		559	2843.3		559	1530.89		559	1065.09		559	2766.45		559	2818.32
559.1	71.4444		559.1	2917.03		559.1	1554.11		559.1	1030.62		559.1	2975.11		559.1	2794.23
559.2	71.2998		559.2	2950.29		559.2	1544.72		559.2	992.187		559.2	3164.32		559.2	2723.34
559.3	73.1799		559.3	2951.73		559.3	1558.16		559.3	953.006		559.3	3302.44		559.3	2661.74
559.4	69.9981		559.4	2948.72		559.4	1568.1		559.4	927.215		559.4	3378.05		559.4	2571.52
559.5	71.1551		559.5	2919.07		559.5	1550.55		559.5	923.991		559.5	3412.77		559.5	2440.24
559.6	69.7089		559.6	2888.04		559.6	1527.06		559.6	885.802		559.6	3393.94		559.6	2339.11
559.7	70.2874		559.7	2823.69		559.7	1502.91		559.7	843.396		559.7	3309.01		559.7	2192.34
559.8	68.118		559.8	2742.38		559.8	1472.98		559.8	834.965		559.8	3242.07		559.8	2065.4
559.9	67.2503		559.9	2668.86		559.9	1419.33		559.9	825.789		559.9	3186.82		559.9	1965.66
560	68.8411		560	2560.7		560	1356.36		560	804.463		560	3119.45		560	1865.81
560.1	65.3702		560.1	2447.63		560.1	1276.17		560.1	781.4		560.1	3030.88		560.1	1761.01
560.2	60.7422		560.2	2329.55		560.2	1222.97		560.2	755.61		560.2	2932.6		560.2	1722.34
560.3	57.4158		560.3	2173.9		560.3	1113.35		560.3	742.219		560.3	2808.66		560.3	1643.52
560.4	53.0771		560.4	2038.37		560.4	1035.77		560.4	724.612		560.4	2661.56		560.4	1576.18
560.5	49.3169		560.5	1941.79		560.5	969.748		560.5	718.66		560.5	2515.03		560.5	1528.84
560.6	49.0276		560.6	1801.09		560.6	880.009		560.6	698.821		560.6	2349.72		560.6	1458.2
560.7	48.1599		560.7	1692.93		560.7	817.036		560.7	696.341		560.7	2208.71		560.7	1396.9
560.8	45.2674		560.8	1600.91		560.8	760.172		560.8	680.222		560.8	2107.01		560.8	1326.2
560.9	43.3873		560.9	1519.51		560.9	729.963		560.9	657.408		560.9	2004.43		560.9	1270.14
561	40.784		561	1444.73		561	705.362		561	657.16		561	1923.83		561	1234.52
561.1	39.4824		561.1	1378.21		561.1	693.534		561.1	639.305		561.1	1856.11		561.1	1216.16
561.2	38.1808		561.2	1302.77		561.2	712.914		561.2	632.609		561.2	1765		561.2	1235.68
561.3	37.4577		561.3	1243.68		561.3	732.906		561.3	624.922		561.3	1691.59		561.3	1273.01
561.4	37.1684		561.4	1177.13		561.4	783.051		561.4	606.323		561.4	1605.21		561.4	1335.05
561.5	36.7346		561.5	1117.59		561.5	841.026		561.5	601.611		561.5	1528.51		561.5	1414.71
561.6	36.7346		561.6	1080.03		561.6	894.78		561.6	597.395		561.6	1454.26		561.6	1487.61
561.7	39.0485		561.7	1053.09		561.7	949.701		561.7	575.077		561.7	1366.53		561.7	1578.5
561.8	37.6023		561.8	1067.25		561.8	999.457		561.8	579.541		561.8	1281.59		561.8	1677.87
561.9	39.0485		561.9	1103.31		561.9	1036		561.9	558.462		561.9	1217.06		561.9	1767.41
562	39.0485		562	1184.44		562	1075.48		562	552.262		562	1163.56		562	1865.93
562.1	38.1808		562.1	1286.65		562.1	1106.3		562.1	535.647		562.1	1127.18		562.1	2005.31
562.2	38.7593		562.2	1386.63		562.2	1139.62		562.2	521.264		562.2	1117.68		562.2	2135.12
562.3	37.8916		562.3	1513.26		562.3	1199.7		562.3	500.681		562.3	1121.19		562.3	2332.82
562.4	39.0485		562.4	1623.65		562.4	1232.91		562.4	491.01		562.4	1143.43		562.4	2522.96
562.5	38.9039		562.5	1715.84		562.5	1272.78		562.5	494.978		562.5	1188.17		562.5	2717.55
562.6	36.0114		562.6	1823.49		562.6	1356.8		562.6	472.659		562.6	1229.93		562.6	2943.37
562.7	36.3007		562.7	1929.34		562.7	1424.05		562.7	458.028		562.7	1284.44		562.7	3133.2
562.8	34.276		562.8	2023.97		562.8	1492.58		562.8	448.853		562.8	1339.56		562.8	3254.41
562.9	32.3958		562.9	2175.43		562.9	1598.64		562.9	430.75		562.9	1411.05		562.9	3354.33
563	32.9743		563	2336.07		563	1691.94		563	426.782		563	1485.47		563	3412.77
563.1	31.3835		563.1	2528.19		563.1	1770.35		563.1	406.943		563.1	1566.82		563.1	3385.01
563.2	29.9372		563.2	2755.85		563.2	1850.53		563.2	387.848		563.2	1674.95		563.2	3293.33
563.3	28.2017		563.3	2954.83		563.3	1864.25		563.3	367.513		563.3	1788.03		563.3	3154.13
563.4	29.3587		563.4	3143.04		563.4	1853.42		563.4	356.354		563.4	1918.06		563.4	2992.84
563.5	26.177		563.5	3304.45		563.5	1786.73		563.5	352.634		563.5	2111.82		563.5	2789.77
563.6	27.1894		563.6	3395.87		563.6	1711.37		563.6	333.292		563.6	2298.54		563.6	2600.92
563.7	25.5985		563.7	3412.77		563.7	1580.48		563.7	319.652		563.7	2509.21		563.7	2401.2
563.8	25.1646		563.8	3326.22		563.8	1458.76		563.8	300.31		563.8	2737.65		563.8	2190.08
563.9	25.7431		563.9	3194.76		563.9	1328.09		563.9	292.126		563.9	2930.49		563.9	2023.74
564	28.9248		564	3004.11		564	1209.03		564	281.215		564	3126.1		564	1848.36
564.1	28.3464		564.1	2776.72		564.1	1088.36		564.1	267.824		564.1	3275.34		564.1	1677.07
564.2	26.0324		564.2	2560.45		564.2	991.405		564.2	243.521		564.2	3351.26		564.2	1521.34
564.3	25.4539		564.3	2306.18		564.3	909.829		564.3	235.338		564.3	3359.27		564.3	1365
564.4	24.8754		564.4	2102.91		564.4	831.919		564.4	230.378		564.4	3306.95		564.4	1233.18
564.5	24.5861		564.5	1943.71		564.5	776.498		564.5	214.755		564.5	3237.87		564.5	1135.7
564.6	23.863		564.6	1743.96		564.6	705.751		564.6	202.356		564.6	3086.7		564.6	1011.56
564.7	24.1522		564.7	1591.77		564.7	648.553		564.7	190.452		564.7	2939.99		564.7	924.821
564.8	24.8754		564.8	1452.55		564.8	591.744		564.8	184.501		564.8	2773.46		564.8	843.874
564.9	23.2845		564.9	1317.77		564.9	537.046		564.9	169.87		564.9	2589.98		564.9	767.685
565	27.0447		565	1197.94		565	485.568		565	159.95		565	2419.77		565	711.138
565.1	28.3464		565.1	1087.19		565.1	451.749		565.1	153.007		565.1	2263.04		565.1	660.935
565.2	27.1894		565.2	970.007		565.2	402.382		565.2	151.023		565.2	2062.44		565.2	613.721
565.3	26.0324		565.3	887.164		565.3	377.004		565.3	142.591		565.3	1931.98		565.3	582.794
565.4	26.4662		565.4	798.065		565.4	348.794		565.4	133.912		565.4	1781.42		565.4	538.691
565.5	24.2969		565.5	730.528		565.5	326.914		565.5	124.736		565.5	1627.01		565.5	513.986
565.6	22.9953		565.6	673.875		565.6	308.7		565.6	117.545		565.6	1507.36		565.6	490.135
565.7	21.9829		565.7	630.514		565.7	295.095		565.7	117.049		565.7	1391.48		565.7	464.942
565.8	19.5243		565.8	581.409		565.8	282.211		565.8	102.418		565.8	1268.99		565.8	429.074
565.9	17.2103		565.9	549.865		565.9	268.273		565.9	104.402		565.9	1174.64		565.9	416.386
566	16.4872		566	522.231		566	251.336		566	99.9379		566	1074.56		566	401.502
566.1	17.0657		566.1	493.002		566.1	239.008		566.1	94.2342		566.1	977.941		566.1	386.679
566.2	15.4748		566.2	472.765		566.2	240.896		566.2	91.7544		566.2	901.458		566.2	379.603
566.3	16.0533		566.3	449.851		566.3	231.011		566.3	82.083		566.3	818.015		566.3	373.32
566.4	14.1732		566.4	436.5		566.4	230.178		566.4	79.6031		566.4	752.828		566.4	365.512
566.5	14.1732		566.5	427.359		566.5	222.237		566.5	75.1394		566.5	702.701		566.5	356.728
566.6	15.0409		566.6	414.008		566.6	221.515		566.6	69.6837		566.6	654.193		566.6	357.948
566.7	14.1732		566.7	412.173		566.7	217.795		566.7	69.1878		566.7	620.264		566.7	350.445
566.8	13.0162		566.8	407.272		566.8	215.24		566.8	65.716		566.8	596.799		566.8	339.282
566.9	13.1608		566.9	408.836		566.9	205.245		566.9	65.22		566.9	575.128		566.9	327.082
567	13.5947		567	403.363		567	199.636		567	61.9962		567	556.478		567	315.797
567.1	11.1361		567.1	398.822		567.1	189.64		567.1	56.0446		567.1	541.724		567.1	303.841
567.2	10.8468		567.2	392.177		567.2	182.366		567.2	53.3167		567.2	528.853		567.2	285.175
567.3	11.4253		567.3	376.029		567.3	178.59		567.3	53.3167		567.3	511.035		567.3	277.184
567.4	11.2807		567.4	364.271		567.4	165.429		567.4	53.5647		567.4	490.94		567.4	261.202
567.5	10.5576		567.5	349.748		567.5	155.211		567.5	49.597		567.5	471.459		567.5	250.527
567.6	9.68982		567.6	330.442		567.6	150.435		567.6	48.853		567.6	449.963		567.6	240.584
567.7	7.80971		567.7	311.919		567.7	144.271		567.7	44.6373		567.7	420.631		567.7	233.813
567.8	8.24358		567.8	293.456		567.8	140.273		567.8	46.3732		567.8	393.969		567.8	227.103
567.9	8.38821		567.9	282.36		567.9	136.386		567.9	42.4054		567.9	378.121		567.9	221.247
568	7.95433		568	272.527		568	135.386		568	45.8772		568	357.852		568	219.783
568.1	8.67746		568.1	263.295		568.1	132.498		568.1	44.3893		568.1	341.347		568.1	219.6
568.2	7.08659		568.2	259.627		568.2	131.554		568.2	40.1735		568.2	326.812		568.2	219.844
568.3	7.08659		568.3	257.251		568.3	129.833		568.3	35.9578		568.3	316.699		568.3	219.417
568.4	6.94196		568.4	254.455		568.4	129.444		568.4	41.1655		568.4	312.496		568.4	216.306
568.5	9.11133		568.5	249.854		568.5	129.055		568.5	36.9497		568.5	307.33		568.5	215.635
568.6	7.23121		568.6	246.787		568.6	131.277		568.6	35.9578		568.6	301.157		568.6	214.537
568.7	8.09896		568.7	242.637		568.7	132.943		568.7	34.4699		568.7	293.715		568.7	215.94
568.8	7.95433		568.8	235.992		568.8	134.553		568.8	35.2138		568.8	291.57		568.8	213.134
568.9	7.08659		568.9	234.759		568.9	136.052		568.9	32.486		568.9	287.892		568.9	216.123
569	7.08659		569	230.729		569	133.442		569	34.2219		569	285.09		569	211.487
569.1	6.94196		569.1	227.632		569.1	133.498		569.1	33.23		569.1	276.378		569.1	206.119
569.2	6.50809		569.2	224.655		569.2	130.055		569.2	30.0062		569.2	274.321		569.2	199.104
569.3	6.21884		569.3	223.693		569.3	126.612		569.3	27.2783		569.3	268.148		569.3	192.943
569.4	6.94196		569.4	220.415		569.4	124.557		569.4	28.2703		569.4	260.88		569.4	190.991
569.5	7.37584		569.5	216.686		569.5	115.339		569.5	29.5102		569.5	256.065		569.5	187.27
569.6	6.21884		569.6	213.048		569.6	111.396		569.6	26.2864		569.6	250.724		569.6	179.035
569.7	5.64035		569.7	206.012		569.7	102.456		569.7	26.7824		569.7	243.763		569.7	177.693
569.8	7.52046		569.8	202.463		569.8	100.734		569.8	24.3025		569.8	238.947		569.8	173.545
569.9	6.79734		569.9	194.134		569.9	96.5139		569.9	26.5344		569.9	232.599		569.9	170.251
570	6.36347		570	189.082		570	91.6271		570	23.8065		570	225.113		570	169.336
570.1	7.08659		570.1	177.715		570.1	89.9612		570.1	23.0626		570.1	215.35		570.1	163.907
570.2	7.80971		570.2	173.746		570.2	89.3503		570.2	22.3186		570.2	206.375		570.2	165.432
570.3	7.66509		570.3	167.101		570.3	91.0718		570.3	22.0707		570.3	202.873		570.3	166.164
570.4	7.95433		570.4	162.53		570.4	94.7924		570.4	22.3186		570.4	195.124		570.4	163.724
570.5	7.08659		570.5	157.929		570.5	97.1803		570.5	17.8549		570.5	193.504		570.5	164.456
570.6	6.65272		570.6	158.32		570.6	101.29		570.6	21.3267		570.6	187.2		570.6	163.846
570.7	7.80971		570.7	157.298		570.7	104.344		570.7	18.8468		570.7	178.751		570.7	160.857
570.8	7.52046		570.8	162.861		570.8	107.176		570.8	20.0868		570.8	178.182		570.8	159.637
570.9	7.80971		570.9	170.619		570.9	107.287		570.9	20.8307		570.9	171.658		570.9	155.855
571	7.80971		571	176.092		571	105.177		571	20.3347		571	167.105		571	157.441
571.1	7.80971		571.1	181.745		571.1	99.346		571.1	19.5908		571.1	168.244		571.1	148.413
571.2	7.52046		571.2	185.654		571.2	97.0137		571.2	18.8468		571.2	160.32		571.2	145.546
571.3	6.79734		571.3	183.699		571.3	89.9056		571.3	19.0948		571.3	163.909		571.3	142.435
571.4	6.65272		571.4	182.978		571.4	84.7412		571.4	17.6069		571.4	161.502		571.4	132.614
571.5	7.52046		571.5	179.279		571.5	78.2995		571.5	19.5908		571.5	165.836		571.5	130.54
571.6	7.08659		571.6	166.589		571.6	73.1906		571.6	18.8468		571.6	165.704		571.6	124.806
571.7	6.07422		571.7	155.975		571.7	70.303		571.7	15.871		571.7	166.974		571.7	116.998
571.8	7.95433		571.8	145.42		571.8	67.2487		571.8	17.6069		571.8	169.732		571.8	112.972
571.9	5.64035		571.9	137.993		571.9	65.083		571.9	14.8791		571.9	172.14		571.9	106.994
572	7.23121		572	131.076		572	64.5832		572	13.1432		572	169.338		572	101.382
572.1	7.08659		572.1	124.04		572.1	61.1958		572.1	14.6311		572.1	169.032		572.1	95.892
572.2	5.92959		572.2	118.958		572.2	59.5854		572.2	12.8952		572.2	166.843		572.2	86.864
572.3	6.50809		572.3	110.779		572.3	59.8075		572.3	13.1432		572.3	160.188		572.3	81.923
572.4	5.78497		572.4	107.381		572.4	55.3094		572.4	13.3912		572.4	154.76		572.4	78.202
572.5	5.78497		572.5	105.577		572.5	53.588		572.5	14.6311		572.5	152.045		572.5	75.213
572.6	5.06185		572.6	101.638		572.6	49.9229		572.6	11.9033		572.6	142.677		572.6	68.442
572.7	4.7726		572.7	101.878		572.7	46.7021		572.7	12.1513		572.7	136.197		572.7	67.71
572.8	4.62798		572.8	96.255		572.8	45.7025		572.8	13.8872		572.8	130.812		572.8	63.623
572.9	5.06185		572.9	90.3913		572.9	41.0378		572.9	12.3992		572.9	121.881		572.9	62.159
573	4.04948		573	86.6024		573	38.3168		573	10.9113		573	120.349		573	58.255
573.1	4.48335		573.1	82.1821		573.1	36.5398		573.1	10.6633		573.1	116.54		573.1	54.168
573.2	4.7726		573.2	77.5513		573.2	34.5406		573.2	12.8952		573.2	109.667		573.2	50.935
573.3	4.04948		573.3	73.8226		573.3	30.9311		573.3	11.9033		573.3	105.333		573.3	48.983
573.4	3.47098		573.4	69.8232		573.4	30.1536		573.4	11.4073		573.4	100.473		573.4	45.018
573.5	3.03711		573.5	64.4406		573.5	28.9875		573.5	10.4154		573.5	100.079		573.5	43.066
573.6	3.32636		573.6	59.7196		573.6	27.1549		573.6	9.42342		573.6	95.7014		573.6	41.785
573.7	3.18173		573.7	56.4419		573.7	25.1003		573.7	11.6553		573.7	92.9433		573.7	38.552
573.8	3.76023		573.8	52.3524		573.8	24.3228		573.8	8.92745		573.8	90.7982		573.8	34.831
573.9	3.03711		573.9	49.616		573.9	23.3788		573.9	9.67141		573.9	86.0262		573.9	32.696
574	2.16936		574	46.8194		574	21.5463		574	10.1674		574	82.5677		574	29.951
574.1	3.03711		574.1	45.6467		574.1	20.5467		574.1	9.67141		574.1	81.2105		574.1	28.365
574.2	2.60324		574.2	43.1809		574.2	19.2139		574.2	8.43148		574.2	78.3648		574.2	27.084
574.3	3.47098		574.3	39.5725		574.3	18.2144		574.3	8.67947		574.3	72.3233		574.3	24.461
574.4	2.02474		574.4	35.934		574.4	16.5484		574.4	8.1835		574.4	69.4339		574.4	22.082
574.5	3.18173		574.5	35.0319		574.5	16.2152		574.5	9.42342		574.5	64.443		574.5	22.936
574.6	2.16936		574.6	31.213		574.6	14.938		574.6	9.91939		574.6	60.284		574.6	19.398
574.7	2.89249		574.7	29.4689		574.7	14.4382		574.7	8.92745		574.7	59.4084		574.7	18.422
574.8	1.73549		574.8	27.6045		574.8	12.5501		574.8	6.94357		574.8	55.731		574.8	18.727
574.9	2.02474		574.9	24.6276		574.9	12.4946		574.9	9.42342		574.9	51.5282		574.9	17.568
575	2.16936		575	23.7555		575	11.8282		575	7.68753		575	45.5742		575	17.141
575.1	2.16936		575.1	23.1241		575.1	11.495		575.1	7.43954		575.1	45.7931		575.1	18.3
575.2	1.88012		575.2	22.1017		575.2	11.2174		575.2	8.67947		575.2	41.0649		575.2	15.799
575.3	2.45861		575.3	21.7108		575.3	10.4955		575.3	7.68753		575.3	38.4382		575.3	16.043
575.4	2.89249		575.4	20.538		575.4	9.82909		575.4	7.19156		575.4	37.7377		575.4	15.616
575.5	1.88012		575.5	19.5156		575.5	10.1067		575.5	7.93551		575.5	33.7538		575.5	15.86
575.6	1.73549		575.6	18.3429		575.6	9.77356		575.6	7.19156		575.6	33.8413		575.6	14.64
575.7	1.73549		575.7	17.5611		575.7	9.16271		575.7	7.43954		575.7	29.157		575.7	13.603
575.8	1.88012		575.8	17.2002		575.8	8.38527		575.8	7.43954		575.8	27.8436		575.8	14.884
575.9	2.02474		575.9	16.4785		575.9	8.4408		575.9	7.68753		575.9	28.1063		575.9	13.237
576	1.59087		576	15.2156		576	7.99655		576	7.19156		576	26.0049		576	12.078
576.1	2.16936		576.1	15.3659		576.1	8.4408		576.1	7.43954		576.1	25.6109		576.1	12.993
576.2	2.02474		576.2	14.3736		576.2	8.94058		576.2	6.69559		576.2	24.1224		576.2	11.895
576.3	1.73549		576.3	14.0729		576.3	7.88548		576.3	7.43954		576.3	22.415		576.3	12.2
576.4	2.45861		576.4	13.7722		576.4	7.66336		576.4	6.94357		576.4	20.3574		576.4	10.614
576.5	2.16936		576.5	13.0806		576.5	8.21867		576.5	6.19962		576.5	21.0578		576.5	11.224
576.6	2.31399		576.6	12.389		576.6	7.71889		576.6	6.69559		576.6	20.0071		576.6	10.919
576.7	1.88012		576.7	12.5393		576.7	7.16357		576.7	5.95164		576.7	19.4818		576.7	10.736
576.8	1.88012		576.8	12.6596		576.8	6.94145		576.8	6.94357		576.8	17.5993		576.8	10.126
576.9	1.88012		576.9	11.998		576.9	6.55273		576.9	6.69559		576.9	16.7237		576.9	9.394
577	1.30162		577	11.126		577	7.21911		577	5.95164		577	16.7675		577	10.553
577.1	2.02474		577.1	11.0358		577.1	6.44166		577.1	7.43954		577.1	16.2859		577.1	9.943
577.2	2.02474		577.2	10.9155		577.2	5.94188		577.2	6.44761		577.2	14.7098		577.2	9.455
577.3	1.59087		577.3	10.8854		577.3	6.3306		577.3	6.69559		577.3	14.4034		577.3	9.455
577.4	2.02474		577.4	9.80291		577.4	6.05294		577.4	6.44761		577.4	13.7905		577.4	9.272
577.5	1.73549		577.5	10.4645		577.5	6.55273		577.5	5.45567		577.5	13.6153		577.5	9.272
577.6	2.16936		577.6	9.95326		577.6	5.55316		577.6	5.95164		577.6	13.484		577.6	8.052
577.7	1.73549		577.7	9.20151		577.7	5.83082		577.7	6.19962		577.7	12.6522		577.7	8.906
577.8	1.59087		577.8	8.9008		577.8	5.60869		577.8	6.94357		577.8	12.6084		577.8	8.784
577.9	1.88012		577.9	8.96095		577.9	5.66422		577.9	5.95164		577.9	11.4702		577.9	7.503
578	1.59087		578	8.57003		578	5.66422		578	6.44761		578	11.8204		578	7.747
578.1	1.44624		578.1	8.05884		578.1	5.2755		578.1	6.44761		578.1	11.295		578.1	7.625
578.2	1.44624		578.2	8.44975		578.2	5.2755		578.2	6.19962		578.2	11.5577		578.2	7.32
578.3	2.31399		578.3	8.2994		578.3	5.10891		578.3	5.20768		578.3	11.0762		578.3	7.076
578.4	1.88012		578.4	7.9987		578.4	5.05337		578.4	5.70365		578.4	10.6821		578.4	7.259
578.5	1.73549		578.5	7.87842		578.5	4.77572		578.5	6.19962		578.5	10.7259		578.5	7.198
578.6	1.73549		578.6	7.39729		578.6	4.44253		578.6	5.95164		578.6	10.4195		578.6	6.893
578.7	1.44624		578.7	7.54764		578.7	5.2755		578.7	5.70365		578.7	10.3757		578.7	6.954
578.8	1.44624		578.8	7.36722		578.8	4.72018		578.8	5.45567		578.8	9.76277		578.8	5.917
578.9	1.73549		578.9	7.15673		578.9	4.77572		578.9	5.95164		578.9	10.3319		578.9	6.222
579	1.30162		579	7.42736		579	4.77572		579	6.19962		579	9.54387		579	6.1
579.1	1.73549		579.1	6.91617		579.1	4.27593		579.1	5.70365		579.1	8.93097		579.1	6.283
579.2	1.88012		579.2	6.55532		579.2	4.05381		579.2	5.95164		579.2	9.01852		579.2	5.978
579.3	1.30162		579.3	6.34483		579.3	4.10934		579.3	4.9597		579.3	8.2305		579.3	5.307
579.4	2.02474		579.4	6.13434		579.4	4.2204		579.4	4.9597		579.4	8.2305		579.4	6.039
579.5	2.16936		579.5	6.22455		579.5	4.10934		579.5	5.20768		579.5	8.27428		579.5	5.429
579.6	1.73549		579.6	5.92385		579.6	3.83168		579.6	5.70365		579.6	7.66137		579.6	5.307
579.7	1.88012		579.7	5.65321		579.7	3.77615		579.7	4.9597		579.7	8.18672		579.7	5.185
579.8	1.73549		579.8	5.92385		579.8	3.88721		579.8	4.9597		579.8	8.0116		579.8	5.124
579.9	1.30162		579.9	5.62314		579.9	3.55402		579.9	5.45567		579.9	7.96782		579.9	4.697
580	1.30162		580	5.68328		580	3.49849		580	5.95164		580	8.18672		580	5.002
580.1	1.73549		580.1	5.53293		580.1	4.27593		580.1	5.95164		580.1	7.26735		580.1	4.514
580.2	1.15699		580.2	5.23223		580.2	3.49849		580.2	5.70365		580.2	7.04846		580.2	4.514
580.3	1.73549		580.3	4.81125		580.3	2.99871		580.3	4.71171		580.3	7.61759		580.3	5.124
580.4	1.73549		580.4	5.02174		580.4	3.72062		580.4	6.19962		580.4	7.44247		580.4	4.697
580.5	1.44624		580.5	4.87139		580.5	3.10977		580.5	5.45567		580.5	6.61067		580.5	5.002
580.6	1.30162		580.6	4.26998		580.6	2.72105		580.6	4.9597		580.6	6.56689		580.6	4.697
580.7	1.59087		580.7	4.60075		580.7	2.94317		580.7	5.95164		580.7	6.43555		580.7	3.782
580.8	1.88012		580.8	4.20984		580.8	3.1653		580.8	4.9597		580.8	5.99776		580.8	3.477
580.9	0.86775		580.9	4.4504		580.9	3.22083		580.9	4.71171		580.9	6.08531		580.9	3.904
581	1.59087		581	4.30005		581	3.27636		581	5.45567		581	5.64752		581	4.758
581.1	2.02474		581.1	4.11963		581.1	2.77658		581.1	5.20768		581.1	6.30421		581.1	4.087
581.2	1.73549		581.2	4.23991		581.2	2.55445		581.2	4.21574		581.2	5.82264		581.2	4.026
581.3	0.86775		581.3	3.93921		581.3	2.66552		581.3	4.9597		581.3	5.86642		581.3	4.026
581.4	1.44624		581.4	3.99935		581.4	2.38786		581.4	5.20768		581.4	5.6913		581.4	3.843
581.5	1.15699		581.5	3.93921		581.5	2.60998		581.5	5.45567		581.5	5.47241		581.5	3.721
581.6	1.88012		581.6	3.60843		581.6	2.27679		581.6	6.44761		581.6	5.73508		581.6	3.172
581.7	1.73549		581.7	3.57836		581.7	2.16573		581.7	5.20768		581.7	5.64752		581.7	3.172
581.8	1.88012		581.8	3.36787		581.8	2.33233		581.8	4.46373		581.8	5.34107		581.8	3.233
581.9	1.59087		581.9	3.57836		581.9	2.27679		581.9	5.45567		581.9	5.29729		581.9	2.745
582	1.59087		582	2.97696		582	2.27679		582	3.96776		582	5.55996		582	2.989
582.1	1.59087		582.1	2.97696		582.1	2.27679		582.1	4.9597		582.1	4.81572		582.1	2.867
582.2	1.73549		582.2	3.09724		582.2	2.16573		582.2	5.20768		582.2	4.55304		582.2	2.257
582.3	1.01237		582.3	2.85668		582.3	2.49892		582.3	4.9597		582.3	4.90328		582.3	2.745
582.4	1.59087		582.4	3.0371		582.4	1.99914		582.4	4.71171		582.4	4.4217		582.4	2.623
582.5	1.73549		582.5	3.0371		582.5	2.05467		582.5	5.20768		582.5	4.29037		582.5	2.562
582.6	2.02474		582.6	2.94689		582.6	2.1102		582.6	3.96776		582.6	4.07147		582.6	2.867
582.7	1.30162		582.7	2.55597		582.7	1.83254		582.7	5.20768		582.7	4.33414		582.7	2.867
582.8	1.59087		582.8	2.76647		582.8	1.38829		582.8	4.9597		582.8	4.02769		582.8	2.623
582.9	1.59087		582.9	2.34548		582.9	1.55488		582.9	5.45567		582.9	4.07147		582.9	2.196
583	1.01237		583	2.46576		583	1.77701		583	5.70365		583	4.37792		583	2.318
583.1	2.02474		583.1	2.25527		583.1	1.61042		583.1	4.46373		583.1	3.5899		583.1	2.074
583.2	1.01237		583.2	2.19513		583.2	1.94361		583.2	5.45567		583.2	3.45856		583.2	2.135
583.3	1.73549		583.3	2.07485		583.3	1.72148		583.3	5.20768		583.3	3.06455		583.3	2.44
583.4	1.44624		583.4	1.95457		583.4	1.72148		583.4	5.70365		583.4	3.67746		583.4	1.891
583.5	1.59087		583.5	1.95457		583.5	1.61042		583.5	4.9597		583.5	3.41478		583.5	2.44
583.6	1.59087		583.6	2.01471		583.6	1.83254		583.6	4.46373		583.6	3.32722		583.6	2.135
583.7	2.02474		583.7	2.07485		583.7	1.11063		583.7	4.71171		583.7	3.32722		583.7	2.013
583.8	1.30162		583.8	1.77415		583.8	1.16616		583.8	5.70365		583.8	3.28344		583.8	2.135
583.9	1.01237		583.9	1.9245		583.9	1.33276		583.9	5.70365		583.9	3.5899		583.9	2.135
584	1.73549		584	1.68394		584	1.33276		584	5.45567		584	3.23966		584	1.952
584.1	1.73549		584.1	1.6238		584.1	1.33276		584.1	5.45567		584.1	3.06455		584.1	1.952
584.2	1.15699		584.2	1.65387		584.2	1.55488		584.2	4.71171		584.2	3.06455		584.2	1.83
584.3	0.86775		584.3	1.38323		584.3	1.55488		584.3	5.45567		584.3	2.88943		584.3	1.769
584.4	1.30162		584.4	1.53358		584.4	1.27723		584.4	5.20768		584.4	2.84565		584.4	1.83
584.5	0.86775		584.5	1.68394		584.5	1.44382		584.5	4.46373		584.5	2.80187		584.5	1.952
584.6	1.01237		584.6	1.53358		584.6	1.49935		584.6	4.46373		584.6	2.5392		584.6	1.891
584.7	1.30162		584.7	1.23288		584.7	1.44382		584.7	5.95164		584.7	2.93321		584.7	1.83
584.8	1.01237		584.8	1.56365		584.8	1.55488		584.8	6.19962		584.8	2.71431		584.8	1.83
584.9	1.73549		584.9	1.56365		584.9	1.55488		584.9	3.71977		584.9	2.80187		584.9	1.952
585	0.86775		585	1.4133		585	1.16616		585	4.71171		585	2.71431		585	1.891
585.1	1.01237		585.1	1.32309		585.1	1.11063		585.1	4.71171		585.1	2.75809		585.1	1.403
585.2	1.59087		585.2	1.29302		585.2	0.88851		585.2	4.21574		585.2	2.01385		585.2	1.342
585.3	1.30162		585.3	1.38323		585.3	1.33276		585.3	4.46373		585.3	2.27652		585.3	2.196
585.4	1.59087		585.4	1.23288		585.4	1.0551		585.4	4.71171		585.4	2.18896		585.4	1.83
585.5	1.15699		585.5	1.23288		585.5	1.11063		585.5	4.21574		585.5	2.3203		585.5	1.83
585.6	1.30162		585.6	1.23288		585.6	1.33276		585.6	4.21574		585.6	2.18896		585.6	1.586
585.7	1.30162		585.7	1.32309		585.7	1.22169		585.7	4.46373		585.7	2.05762		585.7	1.464
585.8	1.30162		585.8	1.38323		585.8	1.22169		585.8	4.71171		585.8	1.97007		585.8	1.708
585.9	1.59087		585.9	1.32309		585.9	1.22169		585.9	4.9597		585.9	2.18896		585.9	1.403
586	1.44624		586	1.23288		586	0.88851		586	5.45567		586	1.83873		586	1.464
586.1	1.15699		586.1	1.1126		586.1	1.11063		586.1	4.46373		586.1	1.79495		586.1	1.83
586.2	1.15699		586.2	1.32309		586.2	1.38829		586.2	4.9597		586.2	1.92629		586.2	1.586
586.3	1.44624		586.3	1.1126		586.3	1.0551		586.3	4.46373		586.3	1.79495		586.3	1.586
586.4	1.30162		586.4	1.20281		586.4	1.11063		586.4	4.21574		586.4	1.66361		586.4	1.891
586.5	1.59087		586.5	1.14267		586.5	1.11063		586.5	4.9597		586.5	1.79495		586.5	1.403
586.6	1.01237		586.6	0.99232		586.6	1.22169		586.6	4.46373		586.6	2.23274		586.6	1.586
586.7	1.30162		586.7	1.20281		586.7	0.99957		586.7	4.71171		586.7	1.88251		586.7	1.769
586.8	1.44624		586.8	1.08253		586.8	1.0551		586.8	3.71977		586.8	2.05762		586.8	1.525
586.9	0.86775		586.9	1.1126		586.9	0.99957		586.9	4.71171		586.9	1.75117		586.9	1.769
587	1.15699		587	1.1126		587	1.49935		587	5.20768		587	1.66361		587	1.83
587.1	1.88012		587.1	1.1126		587.1	1.11063		587.1	4.71171		587.1	1.88251		587.1	1.525
587.2	1.15699		587.2	0.96225		587.2	1.0551		587.2	4.9597		587.2	1.75117		587.2	1.647
587.3	1.30162		587.3	0.93218		587.3	1.16616		587.3	4.46373		587.3	2.01385		587.3	1.22
587.4	1.30162		587.4	0.99232		587.4	0.88851		587.4	4.71171		587.4	1.66361		587.4	1.22
587.5	1.44624		587.5	0.93218		587.5	1.38829		587.5	4.46373		587.5	1.79495		587.5	1.525
587.6	1.59087		587.6	1.20281		587.6	0.83297		587.6	5.20768		587.6	1.40094		587.6	1.464
587.7	1.15699		587.7	0.8119		587.7	1.27723		587.7	4.71171		587.7	1.70739		587.7	1.464
587.8	1.15699		587.8	0.93218		587.8	1.27723		587.8	4.9597		587.8	1.66361		587.8	1.342
587.9	1.73549		587.9	0.75176		587.9	1.0551		587.9	5.20768		587.9	1.35716		587.9	1.22
588	1.30162		588	1.14267		588	0.88851		588	5.45567		588	1.48849		588	1.403
588.1	1.01237		588.1	1.1126		588.1	0.94404		588.1	5.70365		588.1	1.53227		588.1	1.403
588.2	1.30162		588.2	0.84197		588.2	0.83297		588.2	6.44761		588.2	1.57605		588.2	1.22
588.3	1.30162		588.3	0.99232		588.3	1.22169		588.3	4.46373		588.3	1.35716		588.3	1.159
588.4	1.44624		588.4	0.69162		588.4	1.27723		588.4	4.9597		588.4	1.48849		588.4	1.22
588.5	1.01237		588.5	0.90211		588.5	0.83297		588.5	5.20768		588.5	1.44471		588.5	1.342
588.6	2.02474		588.6	0.90211		588.6	1.22169		588.6	4.71171		588.6	1.35716		588.6	1.464
588.7	1.44624		588.7	1.26295		588.7	0.99957		588.7	4.46373		588.7	1.57605		588.7	1.159
588.8	1.73549		588.8	0.87204		588.8	0.94404		588.8	4.21574		588.8	1.70739		588.8	1.525
588.9	1.73549		588.9	0.84197		588.9	0.99957		588.9	5.45567		588.9	1.66361		588.9	1.403
589	1.15699		589	0.69162		589	0.94404		589	4.46373		589	1.31338		589	1.464
589.1	1.73549		589.1	0.84197		589.1	0.77744		589.1	5.20768		589.1	1.70739		589.1	1.159
589.2	1.59087		589.2	0.75176		589.2	0.88851		589.2	6.19962		589.2	1.53227		589.2	1.22
589.3	1.15699		589.3	0.90211		589.3	1.16616		589.3	3.96776		589.3	1.31338		589.3	1.342
589.4	1.01237		589.4	0.78183		589.4	0.99957		589.4	5.45567		589.4	1.53227		589.4	1.342
589.5	1.30162		589.5	0.78183		589.5	1.27723		589.5	4.46373		589.5	1.48849		589.5	1.281
589.6	1.15699		589.6	0.8119		589.6	1.11063		589.6	4.71171		589.6	1.18204		589.6	1.22
589.7	1.15699		589.7	0.90211		589.7	0.72191		589.7	3.71977		589.7	1.53227		589.7	1.098
589.8	0.72312		589.8	0.75176		589.8	0.77744		589.8	4.21574		589.8	1.22582		589.8	1.403
589.9	1.15699		589.9	0.93218		589.9	0.77744		589.9	5.70365		589.9	1.40094		589.9	1.098
590	1.44624		590	0.78183		590	0.94404		590	5.45567		590	1.31338		590	1.281
590.1	1.01237		590.1	0.75176		590.1	0.55532		590.1	4.71171		590.1	1.35716		590.1	1.159
590.2	0.86775		590.2	0.93218		590.2	0.61085		590.2	5.45567		590.2	1.48849		590.2	1.342
590.3	1.01237		590.3	0.72169		590.3	0.66638		590.3	4.46373		590.3	1.40094		590.3	1.098
590.4	1.30162		590.4	0.72169		590.4	0.72191		590.4	3.71977		590.4	1.13826		590.4	0.854
590.5	1.30162		590.5	0.66155		590.5	0.83297		590.5	4.21574		590.5	1.22582		590.5	1.22
590.6	1.44624		590.6	0.8119		590.6	0.94404		590.6	4.9597		590.6	1.57605		590.6	1.586
590.7	1.59087		590.7	0.8119		590.7	0.88851		590.7	5.20768		590.7	1.22582		590.7	1.281
590.8	1.01237		590.8	0.66155		590.8	0.88851		590.8	4.71171		590.8	1.40094		590.8	1.342
590.9	1.30162		590.9	0.63148		590.9	0.83297		590.9	4.71171		590.9	1.31338		590.9	1.159
591	0.86775		591	0.78183		591	1.0551		591	4.46373		591	1.35716		591	1.281
591.1	1.01237		591.1	0.45105		591.1	1.11063		591.1	4.46373		591.1	1.2696		591.1	1.281
591.2	1.15699		591.2	0.63148		591.2	0.88851		591.2	5.20768		591.2	1.44471		591.2	1.098
591.3	1.15699		591.3	0.84197		591.3	0.77744		591.3	3.47179		591.3	1.0507		591.3	1.037
591.4	0.72312		591.4	0.66155		591.4	0.99957		591.4	4.9597		591.4	1.31338		591.4	1.22
591.5	1.01237		591.5	0.54127		591.5	0.94404		591.5	5.20768		591.5	1.0507		591.5	1.098
591.6	1.15699		591.6	0.69162		591.6	0.94404		591.6	4.21574		591.6	1.09448		591.6	1.159
591.7	1.88012		591.7	0.66155		591.7	0.99957		591.7	4.46373		591.7	1.00692		591.7	1.159
591.8	0.72312		591.8	0.63148		591.8	0.94404		591.8	5.20768		591.8	1.13826		591.8	1.037
591.9	0.86775		591.9	0.66155		591.9	0.94404		591.9	4.9597		591.9	1.31338		591.9	1.525
592	1.30162		592	0.69162		592	0.99957		592	4.71171		592	1.22582		592	1.281
592.1	1.01237		592.1	0.57134		592.1	0.44425		592.1	5.20768		592.1	1.18204		592.1	0.976
592.2	1.15699		592.2	0.57134		592.2	0.88851		592.2	5.45567		592.2	1.13826		592.2	1.22
592.3	1.30162		592.3	0.48112		592.3	0.83297		592.3	4.46373		592.3	0.96314		592.3	1.098
592.4	1.30162		592.4	0.57134		592.4	0.72191		592.4	3.96776		592.4	1.00692		592.4	1.281
592.5	1.30162		592.5	0.72169		592.5	0.72191		592.5	5.45567		592.5	0.91936		592.5	1.525
592.6	1.01237		592.6	0.54127		592.6	0.44425		592.6	5.20768		592.6	0.96314		592.6	0.915
592.7	1.59087		592.7	0.60141		592.7	0.83297		592.7	4.71171		592.7	1.22582		592.7	1.098
592.8	1.88012		592.8	0.51119		592.8	0.88851		592.8	4.71171		592.8	1.18204		592.8	1.159
592.9	1.30162		592.9	0.42098		592.9	1.16616		592.9	5.45567		592.9	1.22582		592.9	1.281
593	1.73549		593	0.54127		593	0.94404		593	4.46373		593	1.31338		593	1.098
593.1	1.44624		593.1	0.57134		593.1	0.83297		593.1	4.46373		593.1	1.09448		593.1	1.281
593.2	1.88012		593.2	0.78183		593.2	0.77744		593.2	4.46373		593.2	1.22582		593.2	1.281
593.3	1.01237		593.3	0.69162		593.3	0.88851		593.3	4.46373		593.3	1.09448		593.3	1.403
593.4	1.01237		593.4	0.48112		593.4	0.99957		593.4	5.20768		593.4	1.2696		593.4	1.159
593.5	1.15699		593.5	0.63148		593.5	0.99957		593.5	4.71171		593.5	0.91936		593.5	0.915
593.6	1.73549		593.6	0.75176		593.6	1.0551		593.6	5.20768		593.6	0.91936		593.6	0.976
593.7	0.72312		593.7	0.42098		593.7	0.44425		593.7	4.46373		593.7	0.87558		593.7	1.159
593.8	1.44624		593.8	0.51119		593.8	0.72191		593.8	4.46373		593.8	1.0507		593.8	1.159
593.9	1.30162		593.9	0.60141		593.9	0.83297		593.9	5.20768		593.9	1.13826		593.9	1.22
594	0.86775		594	0.48112		594	0.99957		594	4.9597		594	1.13826		594	1.22
594.1	0.43387		594.1	0.51119		594.1	1.0551		594.1	4.9597		594.1	0.96314		594.1	0.976
594.2	1.73549		594.2	0.39091		594.2	0.83297		594.2	4.46373		594.2	1.09448		594.2	1.098
594.3	1.01237		594.3	0.57134		594.3	0.88851		594.3	4.71171		594.3	1.18204		594.3	0.854
594.4	1.01237		594.4	0.60141		594.4	0.72191		594.4	4.9597		594.4	0.83181		594.4	1.098
594.5	1.15699		594.5	0.54127		594.5	0.49978		594.5	4.21574		594.5	1.13826		594.5	1.281
594.6	1.15699		594.6	0.33077		594.6	0.88851		594.6	4.46373		594.6	1.18204		594.6	1.098
594.7	0.86775		594.7	0.51119		594.7	0.66638		594.7	4.71171		594.7	0.83181		594.7	1.281
594.8	1.01237		594.8	0.45105		594.8	0.88851		594.8	3.71977		594.8	0.87558		594.8	1.037
594.9	1.15699		594.9	0.48112		594.9	0.72191		594.9	5.20768		594.9	1.22582		594.9	0.915
595	2.02474		595	0.54127		595	0.94404		595	3.96776		595	1.22582		595	0.854
595.1	0.86775		595.1	0.57134		595.1	0.99957		595.1	3.96776		595.1	0.91936		595.1	1.281
595.2	1.44624		595.2	0.39091		595.2	0.99957		595.2	4.21574		595.2	1.18204		595.2	1.098
595.3	1.44624		595.3	0.66155		595.3	0.88851		595.3	4.71171		595.3	1.13826		595.3	1.098
595.4	1.59087		595.4	0.42098		595.4	0.66638		595.4	4.9597		595.4	1.22582		595.4	1.464
595.5	1.01237		595.5	0.66155		595.5	0.55532		595.5	4.9597		595.5	1.00692		595.5	1.281
595.6	1.30162		595.6	0.60141		595.6	0.66638		595.6	4.46373		595.6	0.83181		595.6	1.037
595.7	1.30162		595.7	0.60141		595.7	0.94404		595.7	4.46373		595.7	1.13826		595.7	1.037
595.8	1.59087		595.8	0.48112		595.8	0.77744		595.8	4.9597		595.8	1.0507		595.8	1.22
595.9	1.01237		595.9	0.48112		595.9	0.72191		595.9	4.21574		595.9	0.91936		595.9	0.976
596	1.15699		596	0.54127		596	0.88851		596	4.21574		596	1.00692		596	0.915
596.1	1.44624		596.1	0.45105		596.1	0.83297		596.1	4.21574		596.1	0.74425		596.1	0.915
596.2	0.86775		596.2	0.72169		596.2	0.66638		596.2	5.20768		596.2	1.0507		596.2	1.159
596.3	0.72312		596.3	0.45105		596.3	0.72191		596.3	3.71977		596.3	1.13826		596.3	1.098
596.4	0.86775		596.4	0.45105		596.4	0.83297		596.4	4.9597		596.4	1.00692		596.4	1.098
596.5	1.30162		596.5	0.42098		596.5	0.77744		596.5	3.71977		596.5	0.83181		596.5	1.098
[truncated: 3,035 more rows]

## Sheet: Figure 2c-d
Figure 2c-d
	Integral intensity	Ig/Ir		Integral intensity	Ig/Ir
[truncated: 4 more rows]

## Sheet: Figure 2e
Figure 2e
[truncated: 502 more rows]

## Sheet: Figure 2g
Figure 2g
[truncated: 5,003 more rows]

## Sheet: Figure 2h-i
Figure 2h-i
[truncated: 7 more rows]

[truncated: 38 more sheets: Figure 3a, Figure 3b, Figure 3c, Figure 3f, Figure 4b, Figure 4c, Figure 4e, Figure 4f, Supplementary Figure 3, Supplementary Figure4, Supplementary Figure 6, Supplementary Figure 7, Supplementary Figure 8, Supplementary Figure9, Supplementary Figure10, Supplementary Figure11, Supplementary Figure12, Supplementary Figure13, Supplementary Figure 14, Supplementary Figure 15 …]
